# Supplementary material for: Human leptospirosis in Seychelles: A prospective study confirms the heavy burden of the disease but suggests that rats are not the main reservoir
Source: PLoS Negl Trop Dis. 2017 Aug 28;11(8):e0005831. doi: 10.1371/journal.pntd.0005831 (PMC5591009; doi:10.1371/journal.pntd.0005831)
Supplement: S1 Table — (XLSX) [file pntd.0005831.s001.xlsx]

## Sheet: data
ID	Site	Region	PCR	Ct	adk ST	icdA ST	lipL32 ST	lipL41 ST	rrs2 ST	secY ST	LALB	ST	Sequence	Culture	Habitats	UrbanOrRural	Seasons	Species	Maturity	Sex	Habitats recoded	coord X	coord Y
SEY001	La Reserve	Centre	NEG	NA									No	Not done	Forest of Palms	Rural	Dry	RR	Adult	Male	Primary Forest	55.501953	-4.709991
SEY002	La Reserve	Centre	NEG	NA									No	Not done	Forest of Palms	Rural	Dry	RR	Adult	Female	Primary Forest	55.502155	-4.710979
SEY003	La Reserve	Centre	NEG	NA									No	Not done	Forest of Palms	Rural	Dry	RR	Adult	Male	Primary Forest	55.501709	-4.708431
SEY004	La Reserve	Centre	NEG	NA									No	Not done	Forest of Palms	Rural	Dry	RR	Adult	Male	Primary Forest	55.501484	-4.710024
SEY005	La Reserve	Centre	NEG	NA									No	Not done	Forest of Palms	Rural	Dry	RR	Juvenile	Male	Primary Forest	55.501899	-4.709887
SEY006	La Reserve	Centre	NEG	NA									No	Not done	Forest of Palms	Rural	Dry	RR	Adult	Male	Primary Forest	55.501994	-4.709124
SEY007	La Reserve	Centre	NEG	NA									No	Not done	Forest of Palms	Rural	Dry	RR	Adult	Male	Primary Forest	55.503758	-4.709864
SEY008	La Reserve	Centre	NEG	NA									No	Not done	Forest of Palms	Rural	Dry	RR	Adult	Male	Primary Forest	55.501891	-4.709405
SEY009	La Reserve	Centre	NEG	NA									No	Not done	Forest of Palms	Rural	Dry	RR	Adult	Male	Primary Forest	55.501861	-4.709525
SEY010	La Reserve	Centre	NEG	NA									No	Not done	Forest of Palms	Rural	Dry	RR	Juvenile	Female	Primary Forest	55.502187	-4.710741
SEY011	La Reserve	Centre	NEG	NA									No	Not done	Forest of Palms	Rural	Dry	RR	Adult	Male	Primary Forest	55.503255	-4.709543
SEY012	La Reserve	Centre	NEG	NA									No	Not done	Forest of Palms	Rural	Dry	RR	Adult	Female	Primary Forest	55.501647	-4.708305
SEY013	La Reserve	Centre	NEG	NA									No	Not done	Forest of Palms	Rural	Dry	RR	Adult	Male	Primary Forest	55.501462	-4.708019
SEY014	La Reserve	Centre	NEG	NA									No	Not done	Forest of Palms	Rural	Dry	RR	Adult	Male	Primary Forest	55.503038	-4.709274
SEY015	La Reserve	Centre	NEG	NA									No	Not done	Forest of Palms	Rural	Dry	RR	Adult	Male	Primary Forest	55.503674	-4.709826
SEY016	La Reserve	Centre	NEG	NA									No	Not done	Forest of Palms	Rural	Dry	RR	Adult	Female	Primary Forest	55.502123	-4.709146
SEY017	La Reserve	Centre	NEG	NA									No	Not done	Forest of Palms	Rural	Dry	RR	Adult	Male	Primary Forest	55.501597	-4.708149
SEY018	La Reserve	Centre	POS	43.34									No	Not done	Forest of Palms	Rural	Dry	RR	Adult	Female	Primary Forest	55.501642	-4.708295
SEY019	La Reserve	Centre	NEG	NA									No	Not done	Forest of Palms	Rural	Dry	RR	Adult	Male	Primary Forest	55.502866	-4.709142
SEY020	La Reserve	Centre	NEG	NA									No	Not done	Forest of Palms	Rural	Dry	RR	Juvenile	Male	Primary Forest	55.501473	-4.708016
SEY021	La Reserve	Centre	NEG	NA									No	Not done	Forest of Palms	Rural	Dry	RR	Adult	Female	Primary Forest	55.501395	-4.707929
SEY022	La Reserve	Centre	NEG	NA									No	Not done	Forest of Palms	Rural	Dry	RR	Adult	Female	Primary Forest	55.502217	-4.7087
SEY023	La Reserve	Centre	NEG	NA									No	Not done	Forest of Palms	Rural	Dry	RR	Adult	Male	Primary Forest	55.502479	-4.708981
SEY024	La Reserve	Centre	NEG	NA									No	Not done	Forest of Palms	Rural	Dry	RR	Adult	Male	Primary Forest	55.501285	-4.707892
SEY025	La Reserve	Centre	NEG	NA									No	Not done	Forest of Palms	Rural	Dry	RR	Adult	Male	Primary Forest	55.502507	-4.708886
SEY026	La Reserve	Centre	NEG	NA									No	Not done	Forest of Palms	Rural	Dry	RR	Adult	Male	Primary Forest	55.503267	-4.7097
SEY027	La Reserve	Centre	NEG	NA									No	Not done	Forest of Palms	Rural	Dry	RR	Adult	Female	Primary Forest	55.503365	-4.709632
SEY028	La Reserve	Centre	NEG	NA									No	Not done	Forest of Palms	Rural	Dry	RR	Adult	Female	Primary Forest	55.502169	-4.708811
SEY029	La Reserve	Centre	NEG	NA									No	Not done	Forest of Palms	Rural	Dry	RR	Adult	Male	Primary Forest	55.503013	-4.7094
SEY030	La Reserve	Centre	NEG	NA									No	Not done	Forest of Palms	Rural	Dry	RR	Adult	Male	Primary Forest	55.5013	-4.707833
SEY031	La Reserve	Centre	NEG	NA									No	Not done	Forest of Palms	Rural	Dry	RR	Juvenile	Female	Primary Forest	55.503771	-4.709867
SEY032	La Reserve	Centre	NEG	NA									No	Not done	Forest of Palms	Rural	Dry	RR	Adult	Male	Primary Forest	55.503587	-4.709858
SEY033	La Reserve	Centre	NEG	NA									No	Not done	Forest of Palms	Rural	Dry	RR	Adult	Female	Primary Forest	55.502626	-4.70901
SEY034	La Reserve	Centre	NEG	NA									No	Not done	Forest of Palms	Rural	Dry	RR	Adult	Male	Primary Forest	55.501661	-4.708511
SEY035	La Reserve	Centre	NEG	NA									No	Not done	Forest of Palms	Rural	Dry	RR	Adult	Male	Primary Forest	55.503245	-4.709536
SEY036	Chemin Dame le Roi	Centre	NEG	NA									No	Not done	Mixed agri zone with diffuse residential near forest	Rural	Dry	RR	Adult	Male	Semi-urban/Residential/Semi-agricultural/Secondary Forest	55.497971	-4.757005
SEY037	Chemin Dame le Roi	Centre	NEG	NA									No	Not done	Mixed agri zone with diffuse residential near forest	Rural	Dry	RR	Adult	Male	Semi-urban/Residential/Semi-agricultural/Secondary Forest	55.49858	-4.759152
SEY038	Chemin Dame le Roi	Centre	NEG	NA									No	Not done	Mixed agri zone with diffuse residential near forest	Rural	Dry	RR	Adult	Male	Semi-urban/Residential/Semi-agricultural/Secondary Forest	55.498461	-4.759002
SEY039	Chemin Dame le Roi	Centre	NEG	NA									No	Not done	Mixed agri zone with diffuse residential near forest	Rural	Dry	RR	Juvenile	Male	Semi-urban/Residential/Semi-agricultural/Secondary Forest	55.49827	-4.758541
SEY040	La Reserve	Centre	NEG	NA									No	Not done	Forest of Palms	Rural	Dry	RR	Adult	Male	Primary Forest	55.502114	-4.708758
SEY041	La Reserve	Centre	NEG	NA									No	Not done	Forest of Palms	Rural	Dry	RR	Adult	Male	Primary Forest	55.50289	-4.709161
SEY042	La Reserve	Centre	NEG	NA									No	Not done	Forest of Palms	Rural	Dry	RR	Adult	Male	Primary Forest	55.503633	-4.709767
SEY043	La Reserve	Centre	NEG	NA									No	Not done	Forest of Palms	Rural	Dry	RR	Juvenile	Female	Primary Forest	55.5034	-4.709867
SEY044	La Reserve	Centre	NEG	NA									No	Not done	Forest of Palms	Rural	Dry	RR	Adult	Female	Primary Forest	55.503133	-4.709583
SEY045	La Reserve	Centre	NEG	NA									No	Not done	Forest of Palms	Rural	Dry	RR	Adult	Female	Primary Forest	55.5038	-4.709833
SEY046	La Reserve	Centre	NEG	NA									No	Not done	Forest of Palms	Rural	Dry	RR	Adult	Male	Primary Forest	55.5036	-4.709767
SEY047	La Reserve	Centre	NEG	NA									No	Not done	Forest of Palms	Rural	Dry	RR	Adult	Male	Primary Forest	55.501667	-4.708283
SEY048	La Reserve	Centre	NEG	NA									No	Not done	Forest of Palms	Rural	Dry	RR	Adult	Male	Primary Forest	55.501803	-4.708517
SEY049	La Reserve	Centre	NEG	NA									No	Not done	Forest of Palms	Rural	Dry	RR	Adult	Missing	Primary Forest	55.502342	-4.708852
SEY050	La Reserve	Centre	NEG	NA									No	Not done	Forest of Palms	Rural	Dry	RR	Adult	Male	Primary Forest	55.50145	-4.707867
SEY051	Police Bay	South	NEG	NA									No	Not done	Humid zone near the sea	Rural	Dry	RR	Adult	Female	Coastal	55.517512	-4.802406
SEY052	Police Bay	South	NEG	NA									No	Not done	Humid zone near the sea	Rural	Dry	RR	Adult	Male	Coastal	55.519061	-4.799916
SEY053	Police Bay	South	NEG	NA									No	Not done	Humid zone near the sea	Rural	Dry	RR	Adult	Male	Coastal	55.519774	-4.799676
SEY054	Police Bay	South	NEG	NA									No	Not done	Humid zone near the sea	Rural	Dry	RR	Adult	Male	Coastal	55.519384	-4.799655
SEY055	Police Bay	South	NEG	NA									No	Not done	Humid zone near the sea	Rural	Dry	RR	Adult	Female	Coastal	55.518541	-4.799888
SEY056	Police Bay	South	NEG	NA									No	Not done	Humid zone near the sea	Rural	Dry	RR	Adult	Male	Coastal	55.519419	-4.799951
SEY057	Police Bay	South	NEG	NA									No	Not done	Humid zone near the sea	Rural	Dry	RR	Adult	Missing	Coastal	55.518445	-4.800186
SEY058	Police Bay	South	NEG	NA									No	Not done	Humid zone near the sea	Rural	Dry	RR	Adult	Female	Coastal	55.519627	-4.7998
SEY059	Police Bay	South	NEG	NA									No	Not done	Humid zone near the sea	Rural	Dry	RR	Adult	Male	Coastal	55.516489	-4.801544
SEY060	Police Bay	South	NEG	NA									No	Not done	Humid zone near the sea	Rural	Dry	RR	Adult	Female	Coastal	55.519524	-4.799868
SEY061	Police Bay	South	NEG	NA									No	Not done	Humid zone near the sea	Rural	Dry	RR	Adult	Male	Coastal	55.518806	-4.799992
SEY062	Police Bay	South	NEG	NA									No	Not done	Humid zone near the sea	Rural	Dry	RR	Adult	Male	Coastal	55.517097	-4.801279
SEY063	Police Bay	South	NEG	NA									No	Not done	Humid zone near the sea	Rural	Dry	RR	Adult	Male	Coastal	55.520002	-4.798542
SEY064	Police Bay	South	NEG	NA									No	Not done	Humid zone near the sea	Rural	Dry	RR	Adult	Male	Coastal	55.519732	-4.799454
SEY065	Police Bay	South	NEG	NA									No	Not done	Humid zone near the sea	Rural	Dry	RR	Adult	Male	Coastal	55.51904	-4.799603
SEY066	Police Bay	South	NEG	NA									No	Not done	Humid zone near the sea	Rural	Dry	RR	Adult	Female	Coastal	55.519759	-4.799149
SEY067	Police Bay	South	NEG	NA									No	Not done	Humid zone near the sea	Rural	Dry	RR	Adult	Female	Coastal	55.517399	-4.802244
SEY068	Police Bay	South	NEG	NA									No	Not done	Humid zone near the sea	Rural	Dry	RR	Adult	Male	Coastal	55.519841	-4.79934
SEY069	Police Bay	South	NEG	NA									No	Not done	Humid zone near the sea	Rural	Dry	RR	Adult	Male	Coastal	55.519745	-4.799735
SEY070	Police Bay	South	NEG	NA									No	Not done	Humid zone near the sea	Rural	Dry	RR	Juvenile	Female	Coastal	55.518541	-4.799888
SEY071	Police Bay	South	NEG	NA									No	Not done	Humid zone near the sea	Rural	Dry	RR	Adult	Male	Coastal	55.519507	-4.798447
SEY072	Police Bay	South	NEG	NA									No	Not done	Humid zone near the sea	Rural	Dry	RR	Adult	Male	Coastal	55.517378	-4.802118
SEY073	Police Bay	South	NEG	NA									No	Not done	Humid zone near the sea	Rural	Dry	RR	Adult	Male	Coastal	55.518939	-4.799944
SEY074	Police Bay	South	NEG	NA									No	Not done	Humid zone near the sea	Rural	Dry	RR	Adult	Female	Coastal	55.516979	-4.801304
SEY075	Police Bay	South	NEG	NA									No	Not done	Humid zone near the sea	Rural	Dry	RR	Adult	Male	Coastal	55.51678	-4.801311
SEY076	Police Bay	South	NEG	NA									No	Not done	Humid zone near the sea	Rural	Dry	RR	Adult	Male	Coastal	55.517129	-4.801811
SEY077	Police Bay	South	NEG	NA									No	Not done	Humid zone near the sea	Rural	Dry	RR	Adult	Male	Coastal	55.517228	-4.801092
SEY078	Police Bay	South	NEG	NA									No	Not done	Humid zone near the sea	Rural	Dry	RR	Adult	Female	Coastal	55.516151	-4.801537
SEY079	Police Bay	South	NEG	NA									No	Not done	Humid zone near the sea	Rural	Dry	RR	Adult	Male	Coastal	55.515059	-4.800992
SEY080	Police Bay	South	NEG	NA									No	Not done	Humid zone near the sea	Rural	Dry	RR	Adult	Missing	Coastal	55.517543	-4.800843
SEY081	Police Bay	South	NEG	NA									No	Not done	Humid zone near the sea	Rural	Dry	RR	Adult	Missing	Coastal	55.514962	-4.800956
SEY082	Reclaimed land near airport (Zone 21)	East	NEG	NA									No	Not done	Filaos on reclaimed land	Urban	Dry	RR	Adult	Female	Semi-Urban/Residential	55.508145	-4.67018
SEY083	Reclaimed land near airport (Zone 21)	East	NEG	NA									No	Not done	Filaos on reclaimed land	Urban	Dry	RR	Adult	Male	Semi-Urban/Residential	55.506484	-4.669558
SEY084	Reclaimed land near airport (Zone 21)	East	NEG	NA									No	Not done	Filaos on reclaimed land	Urban	Dry	RR	Adult	Female	Semi-Urban/Residential	55.505925	-4.669428
SEY085	Reclaimed land near airport (Zone 21)	East	NEG	NA									No	Not done	Filaos on reclaimed land	Urban	Dry	RR	Adult	Male	Semi-Urban/Residential	55.505438	-4.66916
SEY086	Reclaimed land near airport (Zone 21)	East	POS	40.66									No	Not done	Filaos on reclaimed land	Urban	Dry	RR	Adult	Male	Semi-Urban/Residential	55.505625	-4.668038
SEY087	Reclaimed land near airport (Zone 21)	East	NEG	NA									No	Not done	Filaos on reclaimed land	Urban	Dry	RR	Adult	Female	Semi-Urban/Residential	55.506952	-4.669593
SEY088	Reclaimed land near airport (Zone 21)	East	NEG	NA									No	Not done	Filaos on reclaimed land	Urban	Dry	RR	Adult	Male	Semi-Urban/Residential	55.505085	-4.669137
SEY089	Reclaimed land near airport (Zone 21)	East	NEG	NA									No	Not done	Filaos on reclaimed land	Urban	Dry	RR	Adult	Male	Semi-Urban/Residential	55.506044	-4.668159
SEY090	Reclaimed land near airport (Zone 21)	East	NEG	NA									No	Not done	Filaos on reclaimed land	Urban	Dry	RR	Adult	Female	Semi-Urban/Residential	55.506644	-4.668666
SEY091	Reclaimed land near airport (Zone 21)	East	NEG	NA									No	Not done	Filaos on reclaimed land	Urban	Dry	RR	Adult	Male	Semi-Urban/Residential	55.504881	-4.668681
SEY092	Reclaimed land near airport (Zone 21)	East	NEG	NA									No	Not done	Filaos on reclaimed land	Urban	Dry	RR	Adult	Female	Semi-Urban/Residential	55.504965	-4.668884
SEY093	Reclaimed land near airport (Zone 21)	East	NEG	NA									No	Not done	Filaos on reclaimed land	Urban	Dry	RR	Adult	Female	Semi-Urban/Residential	55.507208	-4.669732
SEY094	Reclaimed land near airport (Zone 21)	East	NEG	NA									No	Not done	Filaos on reclaimed land	Urban	Dry	RR	Juvenile	Female	Semi-Urban/Residential	55.506631	-4.669443
SEY095	Reclaimed land near airport (Zone 21)	East	NEG	NA									No	Not done	Filaos on reclaimed land	Urban	Dry	RR	Juvenile	Female	Semi-Urban/Residential	55.504996	-4.669036
SEY096	Reclaimed land near airport (Zone 21)	East	NEG	NA									No	Not done	Filaos on reclaimed land	Urban	Dry	RR	Juvenile	Female	Semi-Urban/Residential	55.506355	-4.669511
SEY097	Police Bay	South	NEG	NA									No	Not done	Humid zone near the sea	Rural	Dry	RR	Adult	Female	Coastal	55.516485	-4.801439
SEY098	Police Bay	South	NEG	NA									No	Not done	Humid zone near the sea	Rural	Dry	RR	Juvenile	Male	Coastal	55.516681	-4.801373
SEY099	Police Bay	South	NEG	NA									No	Not done	Humid zone near the sea	Rural	Dry	RR	Adult	Female	Coastal	55.518712	-4.799974
SEY100	Police Bay	South	NEG	NA									No	Not done	Humid zone near the sea	Rural	Dry	RR	Adult	Female	Coastal	55.519211	-4.799901
SEY101	Police Bay	South	NEG	NA									No	Not done	Humid zone near the sea	Rural	Dry	RR	Adult	Male	Coastal	55.519832	-4.798416
SEY102	Police Bay	South	NEG	NA									No	Not done	Humid zone near the sea	Rural	Dry	RR	Adult	Female	Coastal	55.519297	-4.798406
SEY103	Police Bay	South	NEG	NA									No	Not done	Humid zone near the sea	Rural	Dry	RR	Adult	Female	Coastal	55.514537	-4.800615
SEY104	Police Bay	South	NEG	NA									No	Not done	Humid zone near the sea	Rural	Dry	RR	Adult	Male	Coastal	55.519377	-4.799461
SEY105	Police Bay	South	NEG	NA									No	Not done	Humid zone near the sea	Rural	Dry	RR	Adult	Female	Coastal	55.518649	-4.798591
SEY106	Police Bay	South	NEG	NA									No	Not done	Humid zone near the sea	Rural	Dry	RR	Adult	Female	Coastal	55.51968	-4.799241
SEY107	Police Bay	South	NEG	NA									No	Not done	Humid zone near the sea	Rural	Dry	RR	Juvenile	Male	Coastal	55.519887	-4.799179
SEY108	Police Bay	South	NEG	NA									No	Not done	Humid zone near the sea	Rural	Dry	RR	Juvenile	Male	Coastal	55.519354	-4.799947
SEY109	Police Bay	South	NEG	NA									No	Not done	Humid zone near the sea	Rural	Dry	RR	Adult	Female	Coastal	55.515468	-4.801363
SEY110	Police Bay	South	NEG	NA									No	Not done	Humid zone near the sea	Rural	Dry	RR	Adult	Male	Coastal	55.518567	-4.799489
SEY111	Police Bay	South	NEG	NA									No	Not done	Humid zone near the sea	Rural	Dry	RR	Adult	Male	Coastal	55.518421	-4.800008
SEY112	Police Bay	South	NEG	NA									No	Not done	Humid zone near the sea	Rural	Dry	RR	Adult	Female	Coastal	55.514441	-4.800175
SEY113	Police Bay	South	NEG	NA									No	Not done	Humid zone near the sea	Rural	Dry	RR	Adult	Female	Coastal	55.514415	-4.800454
SEY114	Police Bay	South	NEG	NA									No	Not done	Humid zone near the sea	Rural	Dry	RR	Adult	Male	Coastal	55.519268	-4.799326
SEY115	Police Bay	South	NEG	NA									No	Not done	Humid zone near the sea	Rural	Dry	RR	Adult	Female	Coastal	55.516608	-4.801567
SEY116	Police Bay	South	NEG	NA									No	Not done	Humid zone near the sea	Rural	Dry	RR	Adult	Female	Coastal	55.515226	-4.801
SEY117	Police Bay	South	NEG	NA									No	Not done	Humid zone near the sea	Rural	Dry	RR	Adult	Female	Coastal	55.517989	-4.800584
SEY118	Police Bay	South	NEG	NA									No	Not done	Humid zone near the sea	Rural	Dry	RR	Adult	Male	Coastal	55.518284	-4.800283
SEY119	Police Bay	South	NEG	NA									No	Not done	Humid zone near the sea	Rural	Dry	RR	Juvenile	Male	Coastal	55.519814	-4.799135
SEY120	Police Bay	South	NEG	NA									No	Not done	Humid zone near the sea	Rural	Dry	RR	Adult	Male	Coastal	55.515897	-4.801503
SEY121	Police Bay	South	NEG	NA									No	Not done	Humid zone near the sea	Rural	Dry	RR	Adult	Male	Coastal	55.516293	-4.801543
SEY122	Police Bay	South	NEG	NA									No	Not done	Humid zone near the sea	Rural	Dry	RR	Juvenile	Male	Coastal	55.515369	-4.801175
SEY123	Police Bay	South	NEG	NA									No	Not done	Humid zone near the sea	Rural	Dry	RR	Adult	Female	Coastal	55.519443	-4.799343
SEY124	Police Bay	South	NEG	NA									No	Not done	Humid zone near the sea	Rural	Dry	RR	Adult	Female	Coastal	55.516875	-4.801703
SEY125	Police Bay	South	NEG	NA									No	Not done	Humid zone near the sea	Rural	Dry	RR	Adult	Female	Coastal	55.516442	-4.801532
SEY126	Police Bay	South	NEG	NA									No	Not done	Humid zone near the sea	Rural	Dry	RR	Adult	Male	Coastal	55.519147	-4.7984
SEY127	Police Bay	South	NEG	NA									No	Not done	Humid zone near the sea	Rural	Dry	RR	Juvenile	Male	Coastal	55.518561	-4.799257
SEY128	Police Bay	South	NEG	NA									No	Not done	Humid zone near the sea	Rural	Dry	RR	Juvenile	Male	Coastal	55.518513	-4.799046
SEY129	Police Bay	South	NEG	NA									No	Not done	Humid zone near the sea	Rural	Dry	RR	Adult	Female	Coastal	55.51922	-4.799681
SEY130	Police Bay	South	NEG	NA									No	Not done	Humid zone near the sea	Rural	Dry	RR	Adult	Female	Coastal	55.518484	-4.798852
SEY131	Police Bay	South	NEG	NA									No	Not done	Humid zone near the sea	Rural	Dry	RR	Juvenile	Male	Coastal	55.518883	-4.798326
SEY132	Reclaimed land near airport (Zone 21)	East	POS	36.54									No	Not done	Filaos on reclaimed land	Urban	Dry	RR	Juvenile	Female	Semi-Urban/Residential	55.506423	-4.668368
SEY133	Reclaimed land near airport (Zone 21)	East	NEG	NA									No	Not done	Filaos on reclaimed land	Urban	Dry	RR	Adult	Male	Semi-Urban/Residential	55.50803	-4.670133
SEY134	Reclaimed land near airport (Zone 21)	East	NEG	NA									No	Not done	Filaos on reclaimed land	Urban	Dry	RR	Adult	Male	Semi-Urban/Residential	55.506159	-4.668183
SEY135	Reclaimed land near airport (Zone 21)	East	NEG	NA									No	Not done	Filaos on reclaimed land	Urban	Dry	RR	Adult	Female	Semi-Urban/Residential	55.507848	-4.670077
SEY136	Reclaimed land near airport (Zone 21)	East	NEG	NA									No	Not done	Filaos on reclaimed land	Urban	Dry	RR	Adult	Female	Semi-Urban/Residential	55.505022	-4.668655
SEY137	Reclaimed land near airport (Zone 21)	East	NEG	NA									No	Not done	Filaos on reclaimed land	Urban	Dry	RR	Adult	Female	Semi-Urban/Residential	55.505091	-4.668536
SEY138	Reclaimed land near airport (Zone 21)	East	NEG	NA									No	Not done	Filaos on reclaimed land	Urban	Dry	RR	Adult	Male	Semi-Urban/Residential	55.50839	-4.670259
SEY139	Reclaimed land near airport (Zone 21)	East	NEG	NA									No	Not done	Filaos on reclaimed land	Urban	Dry	RR	Adult	Female	Semi-Urban/Residential	55.50705	-4.668945
SEY140	Reclaimed land near airport (Zone 21)	East	NEG	NA									No	Not done	Filaos on reclaimed land	Urban	Dry	RR	Adult	Female	Semi-Urban/Residential	55.505323	-4.668295
SEY141	Reclaimed land near airport (Zone 21)	East	NEG	NA									No	Not done	Filaos on reclaimed land	Urban	Dry	RR	Adult	Female	Semi-Urban/Residential	55.505639	-4.66915
SEY142	Reclaimed land near airport (Zone 21)	East	POS	42.9									No	Not done	Filaos on reclaimed land	Urban	Dry	RR	Juvenile	Male	Semi-Urban/Residential	55.50827	-4.67024
SEY143	Reclaimed land near airport (Zone 21)	East	NEG	NA									No	Not done	Filaos on reclaimed land	Urban	Dry	RR	Adult	Male	Semi-Urban/Residential	55.506515	-4.668577
SEY144	Reclaimed land near airport (Zone 21)	East	NEG	NA									No	Not done	Filaos on reclaimed land	Urban	Dry	RR	Adult	Female	Semi-Urban/Residential	55.507507	-4.669858
SEY145	Reclaimed land near airport (Zone 21)	East	NEG	NA									No	Not done	Filaos on reclaimed land	Urban	Dry	RR	Adult	Female	Semi-Urban/Residential	55.506823	-4.669618
SEY146	VICTORIA	Victoria Periphery	NEG	NA									No	Not done	Dense residential habitat	Urban	Dry	RR	Adult	Missing	Urban/Industrial	55.457508	-4.631017
SEY147	VICTORIA	Victoria Periphery	NEG	NA									No	Not done	Dense residential habitat	Urban	Dry	RR	Adult	Female	Urban/Industrial	55.457539	-4.631059
SEY148	VICTORIA	Victoria Periphery	NEG	NA									No	Not done	Dense residential habitat	Urban	Dry	RR	Adult	Female	Urban/Industrial	55.457497	-4.631085
SEY149	Port Launay	West	NEG	NA									No	Not done	Behind mangroves near the sea	Rural	Dry	RR	Adult	Female	Semi-Urban/Residential	55.386081	-4.644729
SEY150	Port Launay	West	NEG	NA									No	Not done	Behind mangroves near the sea	Rural	Dry	RR	Adult	Female	Semi-Urban/Residential	55.385348	-4.644067
SEY151	Port Launay	West	NEG	NA									No	Not done	Behind mangroves near the sea	Rural	Dry	RR	Adult	Female	Semi-Urban/Residential	55.384607	-4.644246
SEY152	Port Launay	West	POS	22.43	adk:1	icdA:1	lipL32:2		rrs2:1	secY:1		02	Yes	Not done	Behind mangroves near the sea	Rural	Dry	RR	Adult	Male	Semi-Urban/Residential	55.387964	-4.645649
SEY153	Port Launay	West	NEG	NA									No	Not done	Behind mangroves near the sea	Rural	Dry	RR	Adult	Female	Semi-Urban/Residential	55.386991	-4.645361
SEY154	Port Launay	West	NEG	NA									No	Not done	Behind mangroves near the sea	Rural	Dry	RR	Adult	Female	Semi-Urban/Residential	55.387359	-4.645567
SEY155	Port Launay	West	POS	23.65		icdA:1	lipL32:2	lipL41:2	rrs2:1	secY:1		02	Yes	Not done	Behind mangroves near the sea	Rural	Dry	RR	Adult	Male	Semi-Urban/Residential	55.382798	-4.643311
SEY156	Port Launay	West	NEG	NA									No	Not done	Behind mangroves near the sea	Rural	Dry	RR	Adult	Female	Semi-Urban/Residential	55.386225	-4.644815
SEY157	Port Launay	West	NEG	NA									No	Not done	Behind mangroves near the sea	Rural	Dry	RR	Adult	Female	Semi-Urban/Residential	55.385046	-4.644408
SEY158	Port Launay	West	NEG	NA									No	Not done	Behind mangroves near the sea	Rural	Dry	RR	Adult	Female	Semi-Urban/Residential	55.383909	-4.644064
SEY159	Port Launay	West	NEG	NA									No	Not done	Behind mangroves near the sea	Rural	Dry	RR	Adult	Male	Semi-Urban/Residential	55.386764	-4.645337
SEY160	Port Launay	West	NEG	NA									No	Not done	Behind mangroves near the sea	Rural	Dry	RR	Adult	Male	Semi-Urban/Residential	55.385806	-4.644339
SEY161	Port Launay	West	NEG	NA									No	Not done	Behind mangroves near the sea	Rural	Dry	RR	Adult	Male	Semi-Urban/Residential	55.386087	-4.644722
SEY162	Port Launay	West	NEG	NA									No	Not done	Behind mangroves near the sea	Rural	Dry	RR	Adult	Male	Semi-Urban/Residential	55.387226	-4.645562
SEY163	Port Launay	West	NEG	NA									No	Not done	Behind mangroves near the sea	Rural	Dry	RR	Adult	Male	Semi-Urban/Residential	55.384392	-4.644213
SEY164	Port Launay	West	NEG	NA									No	Not done	Behind mangroves near the sea	Rural	Dry	RR	Adult	Male	Semi-Urban/Residential	55.382528	-4.643148
SEY165	Port Launay	West	NEG	NA									No	Not done	Behind mangroves near the sea	Rural	Dry	RR	Adult	Female	Semi-Urban/Residential	55.38596	-4.644611
SEY166	Port Launay	West	NEG	NA									No	Not done	Behind mangroves near the sea	Rural	Dry	RR	Adult	Female	Semi-Urban/Residential	55.383603	-4.643751
SEY167	Port Launay	West	NEG	NA									No	Not done	Behind mangroves near the sea	Rural	Dry	RR	Adult	Male	Semi-Urban/Residential	55.385153	-4.644047
SEY168	Port Launay	West	NEG	NA									No	Not done	Behind mangroves near the sea	Rural	Dry	RR	Adult	Male	Semi-Urban/Residential	55.387479	-4.645654
SEY169	Port Launay	West	NEG	NA									No	Not done	Behind mangroves near the sea	Rural	Dry	RR	Adult	Female	Semi-Urban/Residential	55.386405	-4.645112
SEY170	Port Launay	West	NEG	NA									No	Not done	Behind mangroves near the sea	Rural	Dry	RR	Adult	Female	Semi-Urban/Residential	55.385655	-4.644408
SEY171	Port Launay	West	NEG	NA									No	Not done	Behind mangroves near the sea	Rural	Dry	RR	Juvenile	Male	Semi-Urban/Residential	55.384778	-4.644262
SEY172	Port Launay	West	NEG	NA									No	Not done	Behind mangroves near the sea	Rural	Dry	RN	Adult	Female	Semi-Urban/Residential	55.383037	-4.643417
SEY173	Port Launay	West	NEG	NA									No	Not done	Behind mangroves near the sea	Rural	Dry	RR	Juvenile	Male	Semi-Urban/Residential	55.386311	-4.644888
SEY174	Port Launay	West	NEG	NA									No	Not done	Behind mangroves near the sea	Rural	Dry	RR	Adult	Male	Semi-Urban/Residential	55.384468	-4.644483
SEY175	Port Launay	West	NEG	NA									No	Not done	Behind mangroves near the sea	Rural	Dry	RR	Adult	Male	Semi-Urban/Residential	55.386509	-4.645162
SEY176	Port Launay	West	NEG	NA									No	Not done	Behind mangroves near the sea	Rural	Dry	RR	Adult	Male	Semi-Urban/Residential	55.383166	-4.643501
SEY177	Port Launay	West	NEG	NA									No	Not done	Behind mangroves near the sea	Rural	Dry	RR	Adult	Female	Semi-Urban/Residential	55.38674	-4.644965
SEY178	Port Launay	West	NEG	NA									No	Not done	Behind mangroves near the sea	Rural	Dry	RR	Adult	Female	Semi-Urban/Residential	55.382345	-4.643188
SEY179	Port Launay	West	NEG	NA									No	Not done	Behind mangroves near the sea	Rural	Dry	RR	Juvenile	Male	Semi-Urban/Residential	55.388416	-4.645512
SEY180	Port Launay	West	NEG	NA									No	Not done	Behind mangroves near the sea	Rural	Dry	RR	Adult	Missing	Semi-Urban/Residential	55.385904	-4.644456
SEY181	Port Launay	West	NEG	NA									No	Not done	Behind mangroves near the sea	Rural	Dry	RR	Adult	Female	Semi-Urban/Residential	55.385904	-4.644456
SEY182	Port Launay	West	NEG	NA									No	Not done	Behind mangroves near the sea	Rural	Dry	RR	Adult	Female	Semi-Urban/Residential	55.385725	-4.644458
SEY183	Port Launay	West	NEG	NA									No	Not done	Behind mangroves near the sea	Rural	Dry	RR	Adult	Male	Semi-Urban/Residential	55.385725	-4.644458
SEY184	Port Launay	West	NEG	NA									No	Not done	Behind mangroves near the sea	Rural	Dry	RR	Juvenile	Male	Semi-Urban/Residential	55.383425	-4.643615
SEY185	Port Launay	West	NEG	NA									No	Not done	Behind mangroves near the sea	Rural	Dry	RR	Adult	Female	Semi-Urban/Residential	55.383666	-4.643943
SEY186	Port Launay	West	NEG	NA									No	Not done	Behind mangroves near the sea	Rural	Dry	RR	Adult	Female	Semi-Urban/Residential	55.388635	-4.645691
SEY187	Port Launay	West	NEG	NA									No	Not done	Behind mangroves near the sea	Rural	Dry	RR	Adult	Female	Semi-Urban/Residential	55.385703	-4.644373
SEY188	Port Launay	West	NEG	NA									No	Not done	Behind mangroves near the sea	Rural	Dry	RR	Adult	Female	Semi-Urban/Residential	55.388416	-4.645512
SEY189	Port Launay	West	NEG	NA									No	Not done	Behind mangroves near the sea	Rural	Dry	RR	Juvenile	Male	Semi-Urban/Residential	55.388528	-4.645631
SEY190	Port Launay	West	NEG	NA									No	Not done	Behind mangroves near the sea	Rural	Dry	RR	Adult	Female	Semi-Urban/Residential	55.388528	-4.645631
SEY191	Port Launay	West	NEG	NA									No	Not done	Behind mangroves near the sea	Rural	Dry	RR	Adult	Female	Semi-Urban/Residential	55.385976	-4.644622
SEY192	Port Launay	West	NEG	NA									No	Not done	Behind mangroves near the sea	Rural	Dry	RR	Juvenile	Female	Semi-Urban/Residential	55.384713	-4.644366
SEY193	Port Launay	West	NEG	NA									No	Not done	Behind mangroves near the sea	Rural	Dry	RR	Juvenile	Male	Semi-Urban/Residential	55.388303	-4.645547
SEY194	Port Launay	West	NEG	NA									No	Not done	Behind mangroves near the sea	Rural	Dry	RR	Adult	Female	Semi-Urban/Residential	55.383818	-4.644351
SEY195	Grand Bois Mont Cephale	Centre	NEG	NA									No	Not done	Secondary forest near river	Rural	Dry	RR	Adult	Male	Secondary Forest	55.446627	-4.666491
SEY196	Grand Bois Mont Cephale	Centre	NEG	NA									No	Not done	Secondary forest near river	Rural	Dry	RR	Adult	Female	Secondary Forest	55.446441	-4.66673
SEY197	Grand Bois Mont Cephale	Centre	NEG	NA									No	Not done	Secondary forest near river	Rural	Dry	RR	Adult	Female	Secondary Forest	55.446439	-4.665252
SEY198	Grand Bois Mont Cephale	Centre	NEG	NA									No	Not done	Secondary forest near river	Rural	Dry	RR	Adult	Female	Secondary Forest	55.443992	-4.671835
SEY199	Grand Bois Mont Cephale	Centre	NEG	NA									No	Not done	Secondary forest near river	Rural	Dry	RR	Adult	Female	Secondary Forest	55.446544	-4.666354
SEY200	Grand Bois Mont Cephale	Centre	NEG	NA									No	Not done	Secondary forest near river	Rural	Dry	RR	Adult	Male	Secondary Forest	55.44369	-4.672437
SEY201	Grand Bois Mont Cephale	Centre	NEG	NA									No	Not done	Secondary forest near river	Rural	Dry	RR	Juvenile	Female	Secondary Forest	55.445636	-4.668388
SEY202	Grand Bois Mont Cephale	Centre	NEG	NA									No	Not done	Secondary forest near river	Rural	Dry	RR	Adult	Male	Secondary Forest	55.445023	-4.669649
SEY203	Grand Bois Mont Cephale	Centre	NEG	NA									No	Not done	Secondary forest near river	Rural	Dry	RR	Adult	Female	Secondary Forest	55.443996	-4.67169
SEY204	Grand Bois Mont Cephale	Centre	NEG	NA									No	Not done	Secondary forest near river	Rural	Dry	RR	Adult	Female	Secondary Forest	55.445911	-4.667709
SEY205	Grand Bois Mont Cephale	Centre	NEG	NA									No	Not done	Secondary forest near river	Rural	Dry	RR	Juvenile	Male	Secondary Forest	55.443894	-4.672024
SEY206	Grand Bois Mont Cephale	Centre	NEG	NA									No	Not done	Secondary forest near river	Rural	Dry	RR	Juvenile	Male	Secondary Forest	55.443487	-4.672756
SEY207	Grand Bois Mont Cephale	Centre	NEG	NA									No	Not done	Secondary forest near river	Rural	Dry	RR	Adult	Male	Secondary Forest	55.444498	-4.670534
SEY208	Grand Bois Mont Cephale	Centre	NEG	NA									No	Not done	Secondary forest near river	Rural	Dry	RR	Juvenile	Male	Secondary Forest	55.446182	-4.667267
SEY209	Grand Bois Mont Cephale	Centre	NEG	NA									No	Not done	Secondary forest near river	Rural	Dry	RR	Adult	Female	Secondary Forest	55.444082	-4.671183
SEY210	Grand Bois Mont Cephale	Centre	NEG	NA									No	Not done	Secondary forest near river	Rural	Dry	RR	Adult	Male	Secondary Forest	55.446358	-4.665073
SEY211	Grand Bois Mont Cephale	Centre	NEG	NA									No	Not done	Secondary forest near river	Rural	Dry	RR	Adult	Male	Secondary Forest	55.446175	-4.664938
SEY212	Grand Bois Mont Cephale	Centre	NEG	NA									No	Not done	Secondary forest near river	Rural	Dry	RR	Juvenile	Female	Secondary Forest	55.44643	-4.666169
SEY213	Grand Bois Mont Cephale	Centre	NEG	NA									No	Not done	Secondary forest near river	Rural	Dry	RR	Adult	Male	Secondary Forest	55.44355	-4.6727
SEY214	Grand Bois Mont Cephale	Centre	NEG	NA									No	Not done	Secondary forest near river	Rural	Dry	RR	Adult	Female	Secondary Forest	55.446453	-4.666
SEY215	Grand Bois Mont Cephale	Centre	NEG	NA									No	Not done	Secondary forest near river	Rural	Dry	RR	Juvenile	Male	Secondary Forest	55.446364	-4.666878
SEY216	Grand Bois Mont Cephale	Centre	NEG	NA									No	Not done	Secondary forest near river	Rural	Dry	RR	Juvenile	Male	Secondary Forest	55.446506	-4.665884
SEY217	Grand Bois Mont Cephale	Centre	NEG	NA									No	Not done	Secondary forest near river	Rural	Dry	RR	Adult	Female	Secondary Forest	55.445345	-4.66906
SEY218	Grand Bois Mont Cephale	Centre	NEG	NA									No	Not done	Secondary forest near river	Rural	Dry	RR	Adult	Female	Secondary Forest	55.444795	-4.670038
SEY219	Grand Bois Mont Cephale	Centre	NEG	NA									No	Not done	Secondary forest near river	Rural	Dry	RR	Adult	Male	Secondary Forest	55.444935	-4.669769
SEY220	Grand Bois Mont Cephale	Centre	NEG	NA									No	Not done	Secondary forest near river	Rural	Dry	RR	Adult	Male	Secondary Forest	55.44378	-4.672292
SEY221	Grand Bois Mont Cephale	Centre	NEG	NA									No	Not done	Secondary forest near river	Rural	Dry	RR	Juvenile	Male	Secondary Forest	55.446128	-4.667327
SEY222	Grand Bois Mont Cephale	Centre	NEG	NA									No	Not done	Secondary forest near river	Rural	Dry	RR	Adult	Male	Secondary Forest	55.443856	-4.672164
SEY223	Grand Bois Mont Cephale	Centre	NEG	NA									No	Not done	Secondary forest near river	Rural	Dry	RR	Juvenile	Female	Secondary Forest	55.446593	-4.666826
SEY224	Grand Bois Mont Cephale	Centre	NEG	NA									No	Not done	Secondary forest near river	Rural	Dry	RR	Juvenile	Female	Secondary Forest	55.446057	-4.667468
SEY225	Grand Bois Mont Cephale	Centre	NEG	NA									No	Not done	Secondary forest near river	Rural	Dry	RR	Juvenile	Male	Secondary Forest	55.445448	-4.668923
SEY226	Grand Bois Mont Cephale	Centre	NEG	NA									No	Not done	Secondary forest near river	Rural	Dry	RR	Juvenile	Female	Secondary Forest	55.446618	-4.665578
SEY227	Grand Bois Mont Cephale	Centre	NEG	NA									No	Not done	Secondary forest near river	Rural	Dry	RR	Juvenile	Male	Secondary Forest	55.444347	-4.670666
SEY228	La Gogue	North	NEG	NA									No	Not done	Degraded secondary forest water reserve	Rural	Dry	RR	Adult	Male	Secondary Forest	55.438974	-4.580352
SEY229	La Gogue	North	NEG	NA									No	Not done	Degraded secondary forest water reserve	Rural	Dry	RR	Adult	Female	Secondary Forest	55.437442	-4.57989
SEY230	La Gogue	North	NEG	NA									No	Not done	Degraded secondary forest water reserve	Rural	Dry	RR	Adult	Male	Secondary Forest	55.438579	-4.580103
SEY231	La Gogue	North	NEG	NA									No	Not done	Degraded secondary forest water reserve	Rural	Dry	RR	Adult	Female	Secondary Forest	55.438171	-4.579934
SEY232	La Gogue	North	NEG	NA									No	Not done	Degraded secondary forest water reserve	Rural	Dry	RR	Adult	Male	Secondary Forest	55.440589	-4.589507
SEY233	La Gogue	North	NEG	NA									No	Not done	Degraded secondary forest water reserve	Rural	Dry	RR	Adult	Male	Secondary Forest	55.470358	-4.667518
SEY234	La Misere Fairview	Centre	NEG	NA									No	Not done	Diffuse residential habitat	Urban	Dry	RR	Adult	Male	Semi-Urban/Residential	55.442488	-4.589051
SEY235	La Gogue	North	NEG	NA									No	Not done	Degraded secondary forest water reserve	Rural	Dry	RR	Adult	Female	Secondary Forest	55.442148	-4.589243
SEY236	La Misere Fairview	Centre	NEG	NA									No	Not done	Diffuse residential habitat	Urban	Dry	RR	Adult	Female	Semi-Urban/Residential	55.442373	-4.589157
SEY237	La Gogue	North	NEG	NA									No	Not done	Degraded secondary forest water reserve	Rural	Dry	RR	Adult	Male	Secondary Forest	55.437679	-4.579888
SEY238	La Gogue	North	NEG	NA									No	Not done	Degraded secondary forest water reserve	Rural	Dry	RR	Adult	Female	Secondary Forest	55.441216	-4.589678
SEY239	La Gogue	North	NEG	NA									No	Not done	Degraded secondary forest water reserve	Rural	Dry	RR	Adult	Male	Secondary Forest	55.441074	-4.589773
SEY240	La Gogue	North	POS	34.98					rrs2:1				Yes	Not done	Degraded secondary forest water reserve	Rural	Dry	RR	Adult	Missing	Secondary Forest	55.437929	-4.579889
SEY241	La Gogue	North	NEG	NA									No	Not done	Degraded secondary forest water reserve	Rural	Dry	RR	Juvenile	Male	Secondary Forest	55.43872	-4.580195
SEY242	La Gogue	North	NEG	NA									No	Not done	Degraded secondary forest water reserve	Rural	Dry	RR	Adult	Male	Secondary Forest	55.43872	-4.580195
SEY243	La Gogue	North	NEG	NA									No	Not done	Degraded secondary forest water reserve	Rural	Dry	RR	Adult	Female	Secondary Forest	55.440715	-4.589586
SEY244	La Gogue	North	NEG	NA									No	Not done	Degraded secondary forest water reserve	Rural	Dry	RR	Juvenile	Male	Secondary Forest	55.440719	-4.589598
SEY245	La Gogue	North	NEG	NA									No	Not done	Degraded secondary forest water reserve	Rural	Dry	RR	Adult	Male	Secondary Forest	55.438229	-4.579976
SEY246	La Gogue	North	NEG	NA									No	Not done	Degraded secondary forest water reserve	Rural	Dry	RR	Adult	Male	Secondary Forest	55.437856	-4.579937
SEY247	La Gogue	North	NEG	NA									No	Not done	Degraded secondary forest water reserve	Rural	Dry	RR	Adult	Male	Secondary Forest	55.437777	-4.579971
SEY248	La Gogue	North	NEG	NA									No	Not done	Degraded secondary forest water reserve	Rural	Dry	RR	Adult	Female	Secondary Forest	55.437777	-4.579971
SEY249	La Gogue	North	NEG	NA									No	Not done	Degraded secondary forest water reserve	Rural	Dry	RR	Adult	Female	Secondary Forest	55.471671	-4.666246
SEY250	La Gogue	North	NEG	NA									No	Not done	Degraded secondary forest water reserve	Rural	Dry	RR	Adult	Male	Secondary Forest	55.437413	-4.579898
SEY251	La Gogue	North	NEG	NA									No	Not done	Degraded secondary forest water reserve	Rural	Dry	RR	Adult	Male	Secondary Forest	55.440883	-4.58973
SEY252	La Gogue	North	NEG	NA									No	Not done	Degraded secondary forest water reserve	Rural	Dry	RR	Adult	Female	Secondary Forest	55.43847	-4.58004
SEY253	La Gogue	North	NEG	NA									No	Not done	Degraded secondary forest water reserve	Rural	Dry	RR	Adult	Female	Secondary Forest	55.440444	-4.589392
SEY254	La Gogue	North	NEG	NA									No	Not done	Degraded secondary forest water reserve	Rural	Dry	RR	Adult	Male	Secondary Forest	55.437678	-4.579938
SEY255	La Gogue	North	NEG	NA									No	Not done	Degraded secondary forest water reserve	Rural	Dry	RR	Adult	Female	Secondary Forest	55.437678	-4.579938
SEY256	La Gogue	North	NEG	NA									No	Not done	Degraded secondary forest water reserve	Rural	Dry	RR	Adult	Female	Secondary Forest	55.441397	-4.589533
SEY257	La Gogue	North	NEG	NA									No	Not done	Degraded secondary forest water reserve	Rural	Dry	RR	Adult	Male	Secondary Forest	55.441397	-4.589533
SEY258	La Misere Fairview	Centre	POS	23.12	adk:1			lipL41:2	rrs2:1	secY:1	rrs2	02	Yes	Not done	Diffuse residential habitat	Urban	Dry	RN	Adult	Missing	Semi-Urban/Residential	55.470712	-4.667264
SEY259	La Misere Fairview	Centre	POS	22.25	adk:1	icdA:1	lipL32:2	lipL41:2	rrs2:1	secY:1		02	Yes	Not done	Diffuse residential habitat	Urban	Dry	RN	Adult	Missing	Semi-Urban/Residential	55.470349	-4.665963
SEY260	La Misere Fairview	Centre	POS	33.28	adk:1				rrs2:1				Yes	Not done	Diffuse residential habitat	Urban	Dry	RN	Adult	Female	Semi-Urban/Residential	55.470501	-4.666881
SEY261	La Misere Fairview	Centre	NEG	NA									No	Not done	Diffuse residential habitat	Urban	Dry	RN	Adult	Female	Semi-Urban/Residential	55.466342	-4.658745
SEY262	La Misere Fairview	Centre	NEG	NA									No	Not done	Diffuse residential habitat	Urban	Dry	RR	Adult	Female	Semi-Urban/Residential	55.470584	-4.665829
SEY263	La Misere Fairview	Centre	NEG	NA									No	Not done	Diffuse residential habitat	Urban	Dry	RR	Juvenile	Male	Semi-Urban/Residential	55.466203	-4.65863
SEY264	La Misere Fairview	Centre	NEG	NA									No	Not done	Diffuse residential habitat	Urban	Dry	RR	Adult	Female	Semi-Urban/Residential	55.464481	-4.658869
SEY265	La Misere Fairview	Centre	NEG	NA									No	Not done	Diffuse residential habitat	Urban	Dry	RR	Adult	Female	Semi-Urban/Residential	55.464346	-4.657204
SEY266	La Misere Fairview	Centre	NEG	NA									No	Not done	Diffuse residential habitat	Urban	Dry	RR	Adult	Female	Semi-Urban/Residential	55.471297	-4.666903
SEY267	La Misere Fairview	Centre	NEG	NA									No	Not done	Diffuse residential habitat	Urban	Dry	RR	Adult	Female	Semi-Urban/Residential	55.472024	-4.666479
SEY268	La Misere Fairview	Centre	NEG	NA									No	Not done	Diffuse residential habitat	Urban	Dry	RR	Adult	Male	Semi-Urban/Residential	55.470502	-4.667303
SEY269	La Misere Fairview	Centre	NEG	NA									No	Not done	Diffuse residential habitat	Urban	Dry	RR	Juvenile	Male	Semi-Urban/Residential	55.471195	-4.666966
SEY270	La Misere Fairview	Centre	NEG	NA									No	Not done	Diffuse residential habitat	Urban	Dry	RR	Adult	Female	Semi-Urban/Residential	55.471447	-4.667649
SEY271	La Misere Fairview	Centre	NEG	NA									No	Not done	Diffuse residential habitat	Urban	Dry	RR	Adult	Female	Semi-Urban/Residential	55.472113	-4.666656
SEY272	La Misere Fairview	Centre	NEG	NA									No	Not done	Diffuse residential habitat	Urban	Dry	RR	Juvenile	Female	Semi-Urban/Residential	55.471969	-4.666463
SEY273	La Misere Fairview	Centre	NEG	NA									No	Not done	Diffuse residential habitat	Urban	Dry	RR	Adult	Female	Semi-Urban/Residential	55.471487	-4.667734
SEY274	La Misere Fairview	Centre	NEG	NA									No	Not done	Diffuse residential habitat	Urban	Dry	RR	Adult	Male	Semi-Urban/Residential	55.470614	-4.666471
SEY275	La Misere Fairview	Centre	POS	42.32									No	Not done	Diffuse residential habitat	Urban	Dry	RR	Adult	Female	Semi-Urban/Residential	55.472183	-4.666475
SEY276	La Misere Fairview	Centre	POS	41.34									No	Not done	Diffuse residential habitat	Urban	Dry	RR	Adult	Female	Semi-Urban/Residential	55.464278	-4.65796
SEY277	La Misere Fairview	Centre	NEG	NA									No	Not done	Diffuse residential habitat	Urban	Dry	RR	Adult	Female	Semi-Urban/Residential	55.464161	-4.658493
SEY278	La Misere Fairview	Centre	NEG	NA									No	Not done	Diffuse residential habitat	Urban	Dry	RR	Adult	Male	Semi-Urban/Residential	55.465954	-4.65849
SEY279	La Misere Fairview	Centre	NEG	NA									No	Not done	Diffuse residential habitat	Urban	Dry	RR	Adult	Female	Semi-Urban/Residential	55.466207	-4.658458
SEY280	La Misere Fairview	Centre	NEG	NA									No	Not done	Diffuse residential habitat	Urban	Dry	RR	Adult	Female	Semi-Urban/Residential	55.470459	-4.666634
SEY281	La Misere Fairview	Centre	NEG	NA									No	Not done	Diffuse residential habitat	Urban	Dry	RR	Juvenile	Male	Semi-Urban/Residential	55.463592	-4.657302
SEY282	VICTORIA	Victoria	NEG	NA									No	Not done	Dense residential habitat	Urban	Dry	RN	Adult	Male	Urban/Industrial	55.466927	-4.632151
SEY283	VICTORIA	Victoria	POS	31.34	adk:1				rrs2:1	secY:1		02	Yes	Not done	Dense residential habitat	Urban	Dry	RN	Adult	Female	Urban/Industrial	55.46728	-4.632488
SEY284	VICTORIA	Victoria	NEG	NA									No	Not done	Dense residential habitat	Urban	Dry	RN	Adult	Male	Urban/Industrial	55.467382	-4.632577
SEY285	VICTORIA	Victoria	NEG	NA									No	Not done	Dense residential habitat	Urban	Dry	RR	Adult	Female	Urban/Industrial	55.46702	-4.632235
SEY286	La Gogue	North	NEG	NA									No	Not done	Degraded secondary forest water reserve	Rural	Dry	RR	Adult	Female	Secondary Forest	55.440842	-4.589667
SEY287	La Gogue	North	NEG	NA									No	Not done	Degraded secondary forest water reserve	Rural	Dry	RR	Adult	Female	Secondary Forest	55.440842	-4.589667
SEY288	La Gogue	North	NEG	NA									No	Not done	Degraded secondary forest water reserve	Rural	Dry	RR	Adult	Missing	Secondary Forest	55.44131	-4.589581
SEY289	La Gogue	North	NEG	NA									No	Not done	Degraded secondary forest water reserve	Rural	Dry	RR	Adult	Male	Secondary Forest	55.438458	-4.580097
SEY290	La Gogue	North	NEG	NA									No	Not done	Degraded secondary forest water reserve	Rural	Dry	RR	Juvenile	Female	Secondary Forest	55.440501	-4.589461
SEY291	La Gogue	North	NEG	NA									No	Not done	Degraded secondary forest water reserve	Rural	Dry	RR	Juvenile	Female	Secondary Forest	55.438668	-4.580158
SEY292	La Gogue	North	NEG	NA									No	Not done	Degraded secondary forest water reserve	Rural	Dry	RR	Juvenile	Male	Secondary Forest	55.441519	-4.589399
SEY293	La Gogue	North	NEG	NA									No	Not done	Degraded secondary forest water reserve	Rural	Dry	RR	Juvenile	Missing	Secondary Forest	55.438458	-4.580097
SEY294	La Gogue	North	NEG	NA									No	Not done	Degraded secondary forest water reserve	Rural	Dry	RR	Juvenile	Female	Secondary Forest	55.437534	-4.579859
SEY296	VICTORIA	Victoria Periphery	NEG	NA									No	Not done	Dense residential habitat	Urban	Dry	RR	Adult	Male	Semi-Urban/Residential	55.466506	-4.631777
SEY297	VICTORIA	Victoria Periphery	NEG	NA									No	Not done	Dense residential habitat	Urban	Dry	RR	Adult	Male	Semi-Urban/Residential	55.465938	-4.631278
SEY298	VICTORIA	Victoria Periphery	NEG	NA									No	Not done	Dense residential habitat	Urban	Dry	RR	Adult	Female	Semi-Urban/Residential	55.466655	-4.631883
SEY299	VICTORIA	Victoria Periphery	NEG	NA									No	Not done	Dense residential habitat	Urban	Dry	RN	Adult	Female	Semi-Urban/Residential	55.46823	-4.632239
SEY300	VICTORIA	Victoria Periphery	NEG	NA									No	Not done	Dense residential habitat	Urban	Dry	RN	Juvenile	Male	Semi-Urban/Residential	55.467346	-4.632538
SEY301	VICTORIA	Victoria Periphery	NEG	NA									No	Not done	Dense residential habitat	Urban	Dry	RN	Juvenile	Male	Semi-Urban/Residential	55.46727	-4.632456
SEY302	VICTORIA	Victoria Periphery	NEG	NA									No	Not done	Dense residential habitat	Urban	Dry	RN	Juvenile	Male	Semi-Urban/Residential	55.468117	-4.632334
SEY303	VICTORIA	Victoria Periphery	POS	25.95	adk:1		lipL32:2	lipL41:2	rrs2:1	secY:1		02	Yes	Not done	Dense residential habitat	Urban	Dry	RN	Adult	Male	Semi-Urban/Residential	55.467872	-4.632526
SEY304	Providence	Victoria Periphery	POS	27.66			lipL32:2		rrs2:1	secY:1		02	Yes	Not done	Dense residential habitat	Urban	Dry	RN	Adult	Male	Urban/Industrial	55.493508	-4.655617
SEY305	Providence	Victoria Periphery	NEG	NA									No	Not done	Dense residential habitat	Urban	Dry	RR	Adult	Male	Urban/Industrial	55.493153	-4.656358
SEY306	Providence	Victoria Periphery	NEG	NA									No	Not done	Dense residential habitat	Urban	Dry	RR	Adult	Male	Urban/Industrial	55.49338	-4.655813
SEY307	Providence	Victoria Periphery	NEG	NA									No	Not done	Dense residential habitat	Urban	Dry	RR	Adult	Male	Urban/Industrial	55.493254	-4.656128
SEY308	Providence	Victoria Periphery	POS	31.61	adk:1				rrs2:1	secY:1	rrs2	02	Yes	Not done	Dense residential habitat	Urban	Dry	RN	Adult	Male	Urban/Industrial	55.493318	-4.655455
SEY309	Providence	Victoria Periphery	NEG	NA									No	Not done	Dense residential habitat	Urban	Dry	RR	Adult	Male	Urban/Industrial	55.49349	-4.655979
SEY310	Providence	Victoria Periphery	NEG	NA									No	Not done	Dense residential habitat	Urban	Dry	RR	Adult	Female	Urban/Industrial	55.49226	-4.656463
SEY311	Providence	Victoria Periphery	NEG	NA									No	Not done	Dense residential habitat	Urban	Dry	RR	Adult	Female	Urban/Industrial	55.493104	-4.655979
SEY312	Beau Vallon	Victoria Periphery	NEG	NA									No	Not done	Dense residential habitat	Urban	Dry	RR	Adult	Female	Semi-Urban/Residential	55.436175	-4.619605
SEY313	Beau Vallon	Victoria Periphery	NEG	NA									No	Not done	Dense residential habitat	Urban	Dry	RN	Adult	Male	Semi-Urban/Residential	55.436175	-4.619592
SEY314	Beau Vallon	Victoria Periphery	NEG	NA									No	Not done	Dense residential habitat	Urban	Dry	RR	Adult	Female	Semi-Urban/Residential	55.436187	-4.61958
SEY315	VICTORIA	Victoria Periphery	NEG	NA									No	Not done	Dense residential habitat	Urban	Dry	RR	Adult	Male	Semi-Urban/Residential	55.464124	-4.634395
SEY316	VICTORIA	Victoria Periphery	NEG	NA									No	Not done	Dense residential habitat	Urban	Dry	RR	Adult	Female	Semi-Urban/Residential	55.464086	-4.634389
SEY317	VICTORIA	Victoria Periphery	NEG	NA									No	Not done	Dense residential habitat	Urban	Dry	RR	Juvenile	Male	Semi-Urban/Residential	55.464404	-4.63489
SEY318	VICTORIA	Victoria Periphery	NEG	NA									No	Not done	Dense residential habitat	Urban	Dry	RR	Juvenile	Male	Semi-Urban/Residential	55.465234	-4.637477
SEY319	VICTORIA	Victoria Periphery	NEG	NA									No	Not done	Dense residential habitat	Urban	Dry	RN	Adult	Male	Semi-Urban/Residential	55.465042	-4.636978
SEY320	VICTORIA	Victoria Periphery	NEG	NA									No	Not done	Dense residential habitat	Urban	Dry	RR	Juvenile	Male	Semi-Urban/Residential	55.4646	-4.635398
SEY321	VICTORIA	Victoria Periphery	NEG	NA									No	Not done	Dense residential habitat	Urban	Dry	RR	Adult	Female	Semi-Urban/Residential	55.456912	-4.631366
SEY322	VICTORIA	Victoria Periphery	NEG	NA									No	Not done	Dense residential habitat	Urban	Dry	RR	Adult	Female	Semi-Urban/Residential	55.45811	-4.632218
SEY323	VICTORIA	Victoria Periphery	NEG	NA									No	Not done	Dense residential habitat	Urban	Dry	RR	Adult	Female	Semi-Urban/Residential	55.456516	-4.632732
SEY324	VICTORIA	Victoria	POS	36.16									No	Not done	Near Mangroves	Urban	Dry	RR	Adult	Female	Semi-Urban/Residential	55.458083	-4.632509
SEY325	VICTORIA	Victoria	NEG	NA									No	Not done	Hospital	Urban	Dry	RR	Adult	Female	Urban/Industrial	55.45649	-4.63298
SEY326	VICTORIA	Victoria	NEG	NA									No	Not done	Near Mangroves	Urban	Dry	RR	Adult	Female	Semi-Urban/Residential	55.464476	-4.63497
SEY327	VICTORIA	Victoria	NEG	NA									No	Not done	Near Mangroves	Urban	Dry	RR	Adult	Female	Semi-Urban/Residential	55.465078	-4.637128
SEY328	VICTORIA	Victoria	NEG	NA									No	Not done	Hospital	Urban	Dry	RR	Adult	Female	Urban/Industrial	55.456848	-4.632738
SEY329	VICTORIA	Victoria	NEG	NA									No	Not done	Hospital	Urban	Dry	RR	Adult	Female	Urban/Industrial	55.456814	-4.631277
SEY330	VICTORIA	Victoria	NEG	NA									No	Not done	Hospital	Urban	Dry	RR	Adult	Female	Urban/Industrial	55.456956	-4.631091
SEY331	VICTORIA	Victoria	NEG	NA									No	Not done	Hospital	Urban	Dry	RR	Adult	Female	Urban/Industrial	55.456838	-4.631163
SEY332	VICTORIA	Victoria	NEG	NA									No	Not done	Near Mangroves	Urban	Dry	RR	Adult	Female	Semi-Urban/Residential	55.465396	-4.637681
SEY333	VICTORIA	Victoria	NEG	NA									No	Not done	Near Mangroves	Urban	Dry	RR	Adult	Female	Semi-Urban/Residential	55.465501	-4.637933
SEY334	VICTORIA	Victoria	NEG	NA									No	Not done	Hospital	Urban	Dry	RR	Juvenile	Female	Urban/Industrial	55.455992	-4.632517
SEY335	VICTORIA	Victoria	NEG	NA									No	Not done	Hospital	Urban	Dry	RR	Adult	Female	Urban/Industrial	55.455992	-4.632517
SEY336	VICTORIA	Victoria	NEG	NA									No	Not done	Hospital	Urban	Dry	RR	Adult	Male	Urban/Industrial	55.456809	-4.631062
SEY337	VICTORIA	Victoria	POS	32.76	adk:1		lipL32:2		rrs2:1	secY:1	rrs2	02	Yes	Not done	Hospital	Urban	Dry	RN	Adult	Female	Urban/Industrial	55.456727	-4.631349
SEY338	VICTORIA	Victoria	POS	34.11							rrs2		Yes	Not done	Hospital	Urban	Dry	RN	Adult	Female	Urban/Industrial	55.457477	-4.632137
SEY339	Chemin Dame le Roi	Centre	NEG	NA									No	Not done	Near Butcher	Rural	Dry	RR	Adult	Male	Semi-Urban/Residential	55.49873	-4.755226
SEY340	Chemin Dame le Roi	Centre	NEG	NA									No	Not done	Roadside	Rural	Dry	RR	Adult	Male	Semi-Urban/Residential	55.493699	-4.748672
SEY341	Chemin Dame le Roi	Centre	NEG	NA									No	Not done	Roadside	Rural	Dry	RR	Adult	Male	Semi-Urban/Residential	55.494928	-4.748531
SEY342	Chemin Dame le Roi	Centre	NEG	NA									No	Not done	Roadside	Rural	Dry	RR	Adult	Female	Semi-Urban/Residential	55.495036	-4.748192
SEY343	Chemin Dame le Roi	Centre	NEG	NA									No	Not done	Near Butcher	Rural	Dry	RR	Adult	Male	Semi-Urban/Residential	55.498588	-4.755341
SEY344	Chemin Dame le Roi	Centre	NEG	NA									No	Not done	Near Butcher	Rural	Dry	RR	Adult	Male	Semi-Urban/Residential	55.498783	-4.754622
SEY345	Chemin Dame le Roi	Centre	NEG	NA									No	Not done	Roadside	Rural	Dry	RR	Adult	Male	Semi-Urban/Residential	55.495461	-4.747814
SEY346	Chemin Dame le Roi	Centre	POS	22.83						secY:1			Yes	Not done	Near Butcher	Rural	Dry	RR	Adult	Female	Semi-Urban/Residential	55.498646	-4.755081
SEY347	Chemin Dame le Roi	Centre	NEG	NA									No	Not done	Near Butcher	Rural	Dry	RR	Adult	Male	Semi-Urban/Residential	55.498499	-4.754795
SEY348	Chemin Dame le Roi	Centre	NEG	NA									No	Not done	Near Butcher	Rural	Dry	RR	Adult	Male	Semi-Urban/Residential	55.499242	-4.755325
SEY349	Chemin Dame le Roi	Centre	NEG	NA									No	Not done	Near Butcher	Rural	Dry	RR	Adult	Female	Semi-Urban/Residential	55.498504	-4.754828
SEY350	Chemin Dame le Roi	Centre	NEG	NA									No	Not done	Near Butcher	Rural	Dry	RR	Adult	Female	Semi-Urban/Residential	55.498563	-4.754938
SEY351	Chemin Dame le Roi	Centre	NEG	NA									No	Not done	Near Butcher	Rural	Dry	RR	Adult	Female	Semi-Urban/Residential	55.498832	-4.755061
SEY352	Chemin Dame le Roi	Centre	NEG	NA									No	Not done	Roadside	Rural	Dry	RR	Adult	Male	Semi-Urban/Residential	55.494904	-4.748437
SEY353	Chemin Dame le Roi	Centre	NEG	NA									No	Not done	Near Butcher	Rural	Dry	RR	Adult	Female	Semi-Urban/Residential	55.498587	-4.754789
SEY354	Chemin Dame le Roi	Centre	NEG	NA									No	Not done	Roadside	Rural	Dry	RR	Adult	Missing	Semi-Urban/Residential	55.494363	-4.748599
SEY355	Chemin Dame le Roi	Centre	NEG	NA									No	Not done	Roadside	Rural	Dry	RR	Adult	Female	Semi-Urban/Residential	55.496518	-4.747744
SEY356	Chemin Dame le Roi	Centre	NEG	NA									No	Not done	Roadside	Rural	Dry	RR	Adult	Male	Semi-Urban/Residential	55.494234	-4.748582
SEY357	Chemin Dame le Roi	Centre	NEG	NA									No	Not done	Roadside	Rural	Dry	RR	Adult	Missing	Semi-Urban/Residential	55.495815	-4.747737
SEY358	Chemin Dame le Roi	Centre	NEG	NA									No	Not done	Roadside	Rural	Dry	RR	Adult	Male	Semi-Urban/Residential	55.495931	-4.747715
SEY359	Chemin Dame le Roi	Centre	NEG	NA									No	Not done	Roadside	Rural	Dry	RR	Adult	Male	Semi-Urban/Residential	55.495701	-4.747729
SEY360	Chemin Dame le Roi	Centre	NEG	NA									No	Not done	Near Butcher	Rural	Dry	RR	Adult	Female	Semi-Urban/Residential	55.498504	-4.754937
SEY361	Chemin Dame le Roi	Centre	NEG	NA									No	Not done	Roadside	Rural	Dry	RR	Adult	Male	Semi-Urban/Residential	55.494869	-4.748524
SEY362	Chemin Dame le Roi	Centre	NEG	NA									No	Not done	Roadside	Rural	Dry	RR	Adult	Male	Semi-Urban/Residential	55.496082	-4.747753
SEY363	Chemin Dame le Roi	Centre	NEG	NA									No	Not done	Near Butcher	Rural	Dry	RR	Adult	Male	Semi-Urban/Residential	55.498686	-4.75515
SEY364	Chemin Dame le Roi	Centre	NEG	NA									No	Not done	Near Butcher	Rural	Dry	RR	Adult	Male	Semi-Urban/Residential	55.499069	-4.754982
SEY365	Chemin Dame le Roi	Centre	NEG	NA									No	Not done	Roadside	Rural	Dry	RR	Adult	Male	Semi-Urban/Residential	55.493605	-4.748082
SEY366	Chemin Dame le Roi	Centre	NEG	NA									No	Not done	Roadside	Rural	Dry	RR	Juvenile	Female	Semi-Urban/Residential	55.49475	-4.74858
SEY367	Chemin Dame le Roi	Centre	NEG	NA									No	Not done	Roadside	Rural	Dry	RR	Adult	Male	Semi-Urban/Residential	55.495262	-4.748108
SEY368	Chemin Dame le Roi	Centre	NEG	NA									No	Not done	Roadside	Rural	Dry	RR	Adult	Female	Semi-Urban/Residential	55.495262	-4.748108
SEY369	Chemin Dame le Roi	Centre	NEG	NA									No	Not done	Roadside	Rural	Dry	RR	Juvenile	Male	Semi-Urban/Residential	55.493909	-4.747933
SEY370	Chemin Dame le Roi	Centre	NEG	NA									No	Not done	Near Butcher	Rural	Dry	RR	Adult	Female	Semi-Urban/Residential	55.498483	-4.75561
SEY371	Chemin Dame le Roi	Centre	NEG	NA									No	Not done	Roadside	Rural	Dry	RR	Adult	Male	Semi-Urban/Residential	55.495441	-4.747934
SEY372	Chemin Dame le Roi	Centre	NEG	NA									No	Not done	Roadside	Rural	Dry	RR	Adult	Female	Semi-Urban/Residential	55.495441	-4.747934
SEY373	Chemin Dame le Roi	Centre	NEG	NA									No	Not done	Near Butcher	Rural	Dry	RR	Juvenile	Male	Semi-Urban/Residential	55.499159	-4.755391
SEY374	Chemin Dame le Roi	Centre	NEG	NA									No	Not done	Roadside	Rural	Dry	RR	Adult	Male	Semi-Urban/Residential	55.495592	-4.747791
SEY375	Chemin Dame le Roi	Centre	NEG	NA									No	Not done	Near Butcher	Rural	Dry	RR	Adult	Female	Semi-Urban/Residential	55.498999	-4.75508
SEY376	Chemin Dame le Roi	Centre	NEG	NA									No	Not done	Near Butcher	Rural	Dry	RR	Juvenile	Female	Semi-Urban/Residential	55.498975	-4.754462
SEY377	Chemin Dame le Roi	Centre	NEG	NA									No	Not done	Roadside	Rural	Dry	RR	Adult	Male	Semi-Urban/Residential	55.495361	-4.74804
SEY378	Chemin Dame le Roi	Centre	NEG	NA									No	Not done	Roadside	Rural	Dry	RR	Adult	Female	Semi-Urban/Residential	55.49515	-4.748105
SEY379	Chemin Dame le Roi	Centre	NEG	NA									No	Not done	Roadside	Rural	Dry	RR	Adult	Male	Semi-Urban/Residential	55.494212	-4.748006
SEY380	Chemin Dame le Roi	Centre	NEG	NA									No	Not done	Near Butcher	Rural	Dry	RR	Adult	Male	Semi-Urban/Residential	55.498533	-4.755473
SEY381	Chemin Dame le Roi	Centre	NEG	NA									No	Not done	Near Butcher	Rural	Dry	RR	Adult	Female	Semi-Urban/Residential	55.49886	-4.754451
SEY382	Chemin Dame le Roi	Centre	NEG	NA									No	Not done	Near Butcher	Rural	Dry	RR	Adult	Male	Semi-Urban/Residential	55.49838	-4.755926
SEY383	Chemin Dame le Roi	Centre	NEG	NA									No	Not done	Near Butcher	Rural	Dry	RR	Juvenile	Male	Semi-Urban/Residential	55.498378	-4.754891
SEY384	Chemin Dame le Roi	Centre	NEG	NA									No	Not done	Near Butcher	Rural	Dry	RR	Adult	Female	Semi-Urban/Residential	55.498378	-4.754891
SEY385	Casse Dent	Centre	NEG	NA									No	Not done	Secondary Forest	Rural	Dry	RR	Adult	Female	Secondary Forest	55.432457	-4.652591
SEY386	Casse Dent	Centre	NEG	NA									No	Not done	Secondary Forest	Rural	Dry	RR	Adult	Male	Secondary Forest	55.437868	-4.653504
SEY387	Casse Dent	Centre	NEG	NA									No	Not done	Secondary Forest	Rural	Dry	RR	Adult	Female	Secondary Forest	55.432197	-4.652384
SEY388	Casse Dent	Centre	NEG	NA									No	Not done	Secondary Forest	Rural	Dry	RR	Adult	Male	Secondary Forest	55.437846	-4.653421
SEY389	Casse Dent	Centre	NEG	NA									No	Not done	Secondary Forest	Rural	Dry	RR	Adult	Male	Secondary Forest	55.432035	-4.652284
SEY390	Casse Dent	Centre	NEG	NA									No	Not done	Secondary Forest	Rural	Dry	RR	Adult	Male	Secondary Forest	55.435006	-4.652564
SEY391	Casse Dent	Centre	NEG	NA									No	Not done	Secondary Forest	Rural	Dry	RR	Adult	Male	Secondary Forest	55.438213	-4.653605
SEY392	Casse Dent	Centre	NEG	NA									No	Not done	Secondary Forest	Rural	Dry	RR	Adult	Male	Secondary Forest	55.437432	-4.653039
SEY393	Casse Dent	Centre	NEG	NA									No	Not done	Secondary Forest	Rural	Dry	RR	Adult	Male	Secondary Forest	55.437245	-4.652817
SEY394	Casse Dent	Centre	NEG	NA									No	Not done	Secondary Forest	Rural	Dry	RR	Adult	Female	Secondary Forest	55.434253	-4.652898
SEY395	Casse Dent	Centre	NEG	NA									No	Not done	Secondary Forest	Rural	Dry	RR	Adult	Male	Secondary Forest	55.433674	-4.652698
SEY396	Casse Dent	Centre	NEG	NA									No	Not done	Secondary Forest	Rural	Dry	RR	Adult	Female	Secondary Forest	55.437737	-4.653258
SEY397	Casse Dent	Centre	NEG	NA									No	Not done	Secondary Forest	Rural	Dry	RN	Adult	Female	Secondary Forest	55.43498	-4.652617
SEY398	Casse Dent	Centre	NEG	NA									No	Not done	Secondary Forest	Rural	Dry	RN	Adult	Male	Secondary Forest	55.438074	-4.653564
SEY399	Casse Dent	Centre	NEG	NA									No	Not done	Secondary Forest	Rural	Dry	RR	Adult	Male	Secondary Forest	55.435763	-4.65252
SEY400	Casse Dent	Centre	NEG	NA									No	Not done	Secondary Forest	Rural	Dry	RR	Adult	Male	Secondary Forest	55.433001	-4.652627
SEY401	Casse Dent	Centre	NEG	NA									No	Not done	Secondary Forest	Rural	Dry	RR	Adult	Male	Secondary Forest	55.437966	-4.653519
SEY402	Casse Dent	Centre	NEG	NA									No	Not done	Secondary Forest	Rural	Dry	RR	Adult	Female	Secondary Forest	55.437769	-4.653398
SEY403	Casse Dent	Centre	NEG	NA									No	Not done	Secondary Forest	Rural	Dry	RR	Adult	Female	Secondary Forest	55.43148	-4.65197
SEY404	Casse Dent	Centre	POS	44.7									No	Not done	Secondary Forest	Rural	Dry	RR	Adult	Male	Secondary Forest	55.43125	-4.651807
SEY405	Casse Dent	Centre	NEG	NA									No	Not done	Secondary Forest	Rural	Dry	RR	Adult	Male	Secondary Forest	55.434008	-4.652957
SEY406	Casse Dent	Centre	NEG	NA									No	Not done	Secondary Forest	Rural	Dry	RR	Adult	Male	Secondary Forest	55.432602	-4.65259
SEY407	Casse Dent	Centre	NEG	NA									No	Not done	Secondary Forest	Rural	Dry	RR	Adult	Female	Secondary Forest	55.432289	-4.652409
SEY408	Casse Dent	Centre	NEG	NA									No	Not done	Secondary Forest	Rural	Dry	RR	Adult	Female	Secondary Forest	55.433422	-4.652618
SEY409	Casse Dent	Centre	NEG	NA									No	Not done	Secondary Forest	Rural	Dry	RR	Adult	Female	Secondary Forest	55.434326	-4.652853
SEY410	Casse Dent	Centre	NEG	NA									No	Not done	Secondary Forest	Rural	Dry	RR	Adult	Male	Secondary Forest	55.43623	-4.652446
SEY411	Casse Dent	Centre	NEG	NA									No	Not done	Secondary Forest	Rural	Dry	RR	Adult	Male	Secondary Forest	55.433857	-4.652918
SEY412	Casse Dent	Centre	NEG	NA									No	Not done	Secondary Forest	Rural	Dry	RR	Adult	Female	Secondary Forest	55.437293	-4.652963
SEY413	Casse Dent	Centre	NEG	NA									No	Not done	Secondary Forest	Rural	Dry	RR	Adult	Female	Secondary Forest	55.438749	-4.653723
SEY414	Casse Dent	Centre	NEG	NA									No	Not done	Secondary Forest	Rural	Dry	RR	Adult	Male	Secondary Forest	55.434066	-4.653025
SEY415	Casse Dent	Centre	NEG	NA									No	Not done	Secondary Forest	Rural	Dry	RR	Juvenile	Male	Secondary Forest	55.433796	-4.652863
SEY416	Casse Dent	Centre	NEG	NA									No	Not done	Secondary Forest	Rural	Dry	RR	Adult	Male	Secondary Forest	55.436539	-4.652404
SEY417	Casse Dent	Centre	NEG	NA									No	Not done	Secondary Forest	Rural	Dry	RR	Juvenile	Female	Secondary Forest	55.435531	-4.652505
SEY418	Casse Dent	Centre	NEG	NA									No	Not done	Secondary Forest	Rural	Dry	RR	Juvenile	Female	Secondary Forest	55.434658	-4.652719
SEY419	Casse Dent	Centre	NEG	NA									No	Not done	Secondary Forest	Rural	Dry	RR	Adult	Female	Secondary Forest	55.438585	-4.653691
SEY420	Casse Dent	Centre	NEG	NA									No	Not done	Secondary Forest	Rural	Dry	RR	Juvenile	Male	Secondary Forest	55.437041	-4.652653
SEY421	Casse Dent	Centre	NEG	NA									No	Not done	Secondary Forest	Rural	Dry	RR	Adult	Female	Secondary Forest	55.437678	-4.653257
SEY422	Casse Dent	Centre	NEG	NA									No	Not done	Secondary Forest	Rural	Dry	RR	Adult	Female	Secondary Forest	55.435395	-4.652561
SEY423	Casse Dent	Centre	NEG	NA									No	Not done	Secondary Forest	Rural	Dry	RR	Juvenile	Male	Secondary Forest	55.437119	-4.652742
SEY424	Casse Dent	Centre	NEG	NA									No	Not done	Secondary Forest	Rural	Dry	RR	Juvenile	Male	Secondary Forest	55.438798	-4.653766
SEY425	Casse Dent	Centre	NEG	NA									No	Not done	Secondary Forest	Rural	Dry	RR	Juvenile	Male	Secondary Forest	55.436829	-4.652503
SEY426	Casse Dent	Centre	NEG	NA									No	Not done	Secondary Forest	Rural	Dry	RR	Juvenile	Male	Secondary Forest	55.436905	-4.652559
SEY427	Casse Dent	Centre	NEG	NA									No	Not done	Secondary Forest	Rural	Dry	RR	Juvenile	Female	Secondary Forest	55.4375	-4.653163
SEY428	Casse Dent	Centre	NEG	NA									No	Not done	Secondary Forest	Rural	Dry	RR	Juvenile	Male	Secondary Forest	55.43635	-4.652395
SEY429	Casse Dent	Centre	NEG	NA									No	Not done	Secondary Forest	Rural	Dry	RR	Juvenile	Male	Secondary Forest	55.435203	-4.652535
SEY430	Casse Dent	Centre	NEG	NA									No	Not done	Secondary Forest	Rural	Dry	RR	Juvenile	Female	Secondary Forest	55.430503	-4.651374
SEY431	Casse Dent	Centre	POS	39.96									No	Not done	Secondary Forest	Rural	Dry	RR	Adult	Female	Secondary Forest	55.43481	-4.652724
SEY432	Casse Dent	Centre	NEG	NA									No	Not done	Secondary Forest	Rural	Dry	RR	Adult	Female	Secondary Forest	55.438402	-4.653642
SEY433	VICTORIA	Victoria	NEG	NA									No	Not done	Pascal Village	Urban	Dry	RR	Adult	Male	Semi-Urban/Residential	55.429103	-4.618268
SEY434	VICTORIA	Victoria	NEG	NA									No	Not done	Pascal Village	Urban	Dry	RR	Adult	Male	Semi-Urban/Residential	55.429194	-4.618633
SEY435	VICTORIA	Victoria	NEG	NA									No	Not done	Pascal Village	Urban	Dry	RR	Juvenile	Male	Semi-Urban/Residential	55.429192	-4.618495
SEY436	VICTORIA	Victoria	POS	18.29	adk:1	icdA:1	lipL32:2	lipL41:2	rrs2:1	secY:1		02	Yes	Not done	Beau Vallon	Urban	Dry	RN	Adult	Male	Semi-Urban/Residential	55.436211	-4.619592
SEY437	VICTORIA	Victoria	POS	43.88									No	Not done	Beau Vallon	Urban	Dry	RR	Adult	Female	Semi-Urban/Residential	55.436199	-4.61958
SEY438	VICTORIA	Victoria	NEG	NA									No	Not done	Beau Vallon	Urban	Dry	RR	Adult	Missing	Semi-Urban/Residential	55.436199	-4.619556
SEY439	La Misere Fairview	Centre	POS	23.34	adk:1			lipL41:2	rrs2:1	secY:1		02	Yes	Not done	La Misere	Urban	Dry	RN	Adult	Male	Semi-Urban/Residential	55.470721	-4.667245
SEY440	La Misere Fairview	Centre	NEG	NA									No	Not done	La Misere	Urban	Dry	RN	Adult	Male	Semi-Urban/Residential	55.469586	-4.66781
SEY441	La Misere Fairview	Centre	NEG	NA									No	Not done	Fairview Estate	Urban	Dry	RR	Adult	Female	Semi-Urban/Residential	55.464303	-4.657925
SEY442	La Misere Fairview	Centre	NEG	NA									No	Not done	Fairview Estate	Urban	Dry	RR	Juvenile	Male	Semi-Urban/Residential	55.464842	-4.659515
SEY443	La Misere Fairview	Centre	NEG	NA									No	Not done	Fairview Estate	Urban	Dry	RR	Juvenile	Female	Semi-Urban/Residential	55.466395	-4.658907
SEY444	La Misere Fairview	Centre	NEG	NA									No	Not done	Fairview Estate	Urban	Dry	RR	Juvenile	Male	Semi-Urban/Residential	55.464324	-4.658744
SEY445	La Misere Fairview	Centre	NEG	NA									No	Not done	Fairview Estate	Urban	Dry	RR	Adult	Female	Semi-Urban/Residential	55.463665	-4.657476
SEY446	La Misere Fairview	Centre	NEG	NA									No	Not done	La Misere	Urban	Dry	RR	Adult	Female	Semi-Urban/Residential	55.472192	-4.666609
SEY447	La Misere Fairview	Centre	NEG	NA									No	Not done	La Misere	Urban	Dry	RR	Adult	Male	Semi-Urban/Residential	55.470773	-4.667295
SEY448	La Misere Fairview	Centre	NEG	NA									No	Not done	Fairview Estate	Urban	Dry	RR	Juvenile	Female	Semi-Urban/Residential	55.464147	-4.658551
SEY449	La Misere Fairview	Centre	NEG	NA									No	Not done	La Misere	Urban	Dry	RR	Adult	Male	Semi-Urban/Residential	55.470649	-4.666807
SEY450	La Misere Fairview	Centre	NEG	NA									No	Not done	Fairview Estate	Urban	Dry	RR	Adult	Female	Semi-Urban/Residential	55.464289	-4.658659
SEY451	La Misere Fairview	Centre	NEG	NA									No	Not done	Fairview Estate	Urban	Dry	RR	Adult	Male	Semi-Urban/Residential	55.46596	-4.658487
SEY452	La Misere Fairview	Centre	NEG	NA									No	Not done	La Misere	Urban	Dry	RR	Adult	Male	Semi-Urban/Residential	55.472244	-4.666499
SEY453	La Misere Fairview	Centre	NEG	NA									No	Not done	La Misere	Urban	Dry	RR	Adult	Female	Semi-Urban/Residential	55.468912	-4.668264
SEY454	La Misere Fairview	Centre	NEG	NA									No	Not done	La Misere	Urban	Dry	RR	Adult	Female	Semi-Urban/Residential	55.470817	-4.667313
SEY455	La Misere Fairview	Centre	NEG	NA									No	Not done	La Misere	Urban	Dry	RN	Adult	Male	Semi-Urban/Residential	55.470036	-4.669214
SEY456	La Misere Fairview	Centre	NEG	NA									No	Not done	Fairview Estate	Urban	Dry	RN	Adult	Female	Semi-Urban/Residential	55.465385	-4.660045
SEY457	La Misere Fairview	Centre	NEG	NA									No	Not done	La Misere	Urban	Dry	RR	Juvenile	Male	Semi-Urban/Residential	55.472175	-4.666385
SEY458	La Misere Fairview	Centre	NEG	NA									No	Not done	Fairview Estate	Urban	Dry	RR	Juvenile	Male	Semi-Urban/Residential	55.464501	-4.658852
SEY459	La Misere Fairview	Centre	NEG	NA									No	Not done	Fairview Estate	Urban	Dry	RR	Adult	Female	Semi-Urban/Residential	55.464824	-4.657922
SEY460	La Misere Fairview	Centre	NEG	NA									No	Not done	Fairview Estate	Urban	Dry	RR	Adult	Female	Semi-Urban/Residential	55.464503	-4.658806
SEY461	La Misere Fairview	Centre	NEG	NA									No	Not done	Fairview Estate	Urban	Dry	RR	Adult	Female	Semi-Urban/Residential	55.464324	-4.658744
SEY462	La Misere Fairview	Centre	NEG	NA									No	Not done	La Misere	Urban	Dry	RR	Adult	Male	Semi-Urban/Residential	55.46878	-4.668147
SEY463	La Misere Fairview	Centre	NEG	NA									No	Not done	Fairview Estate	Urban	Dry	RR	Adult	Male	Semi-Urban/Residential	55.464567	-4.65907
SEY464	La Misere Fairview	Centre	NEG	NA									No	Not done	La Misere	Urban	Dry	RR	Juvenile	Male	Semi-Urban/Residential	55.472048	-4.666438
SEY465	La Misere Fairview	Centre	NEG	NA									No	Not done	La Misere	Urban	Dry	RR	Adult	Male	Semi-Urban/Residential	55.468541	-4.668001
SEY466	VICTORIA	Victoria	POS	23.06	adk:1	icdA:1	lipL32:2	lipL41:2	rrs2:1	secY:1		02	Yes	Pos	Urban/Industrial	Urban	Wet	RN	Adult	Male	Urban/Industrial	55.464626	-4.635391
SEY467	VICTORIA	Victoria	POS	36.16					rrs2:1				Yes	Neg	Urban/Industrial	Urban	Wet	RN	Adult	Female	Urban/Industrial	55.46608	-4.639748
SEY468	VICTORIA	Victoria	POS	18.11	adk:1	icdA:1	lipL32:2	lipL41:2	rrs2:1	secY:1		02	Yes	Pos	Urban/Industrial	Urban	Wet	RR	Adult	Male	Urban/Industrial	55.465724	-4.639821
SEY469	VICTORIA	Victoria	NEG	NA									No	Neg	Urban/Industrial	Urban	Wet	RR	Adult	Female	Urban/Industrial	55.465293	-4.637514
SEY470	VICTORIA	Victoria	POS	30.13	adk:1	icdA:1	lipL32:2	lipL41:2	rrs2:1	secY:1	rrs2	02	Yes	Pos	Urban/Industrial	Urban	Wet	RR	Adult	Female	Urban/Industrial	55.464349	-4.634752
SEY471	VICTORIA	Victoria	NEG	NA									No	Neg	Urban/Industrial	Urban	Wet	RR	Juvenile	Male	Urban/Industrial	55.465731	-4.63972
SEY472	VICTORIA	Victoria	NEG	NA									No	Neg	Urban/Industrial	Urban	Wet	RN	Adult	Female	Urban/Industrial	55.46558	-4.63805
SEY473	VICTORIA	Victoria	NEG	NA									No	Neg	Urban/Industrial	Urban	Wet	RN	Adult	Female	Urban/Industrial	55.466118	-4.63964
SEY474	VICTORIA	Victoria	POS	40.48									No	Neg	Urban/Industrial	Urban	Wet	RN	Adult	Female	Urban/Industrial	55.466038	-4.639767
SEY475	VICTORIA	Victoria	NEG	NA									No	Neg	Urban/Industrial	Urban	Wet	RR	Adult	Female	Urban/Industrial	55.464751	-4.635958
SEY476	VICTORIA	Victoria	NEG	NA									No	Neg	Urban/Industrial	Urban	Wet	RN	Adult	Female	Urban/Industrial	55.464491	-4.635034
SEY477	La Misere Fairview	Centre	NEG	NA									No	Neg	Fairview Estate	Urban	Wet	RR	Adult	Male	Semi-Urban/Residential	55.464274	-4.657159
SEY478	La Misere Fairview	Centre	POS	21.5	adk:1	icdA:1	lipL32:2	lipL41:2	rrs2:1	secY:1		02	Yes	Pos	Fairview Estate	Urban	Wet	RN	Adult	Female	Semi-Urban/Residential	55.464124	-4.657096
SEY479	La Misere Fairview	Centre	NEG	NA									No	Neg	Fairview Estate	Urban	Wet	RR	Adult	Male	Semi-Urban/Residential	55.464345	-4.658911
SEY480	La Misere Fairview	Centre	POS	29.01	adk:1	icdA:1	lipL32:2	lipL41:2	rrs2:1	secY:1	rrs2	02	Yes	Pos	Fairview Estate	Urban	Wet	RN	Adult	Male	Semi-Urban/Residential	55.46442	-4.658068
SEY481	La Misere Fairview	Centre	NEG	NA									No	Neg	Fairview Estate	Urban	Wet	RR	Adult	Female	Semi-Urban/Residential	55.466333	-4.658872
SEY482	La Misere Fairview	Centre	NEG	NA									No	Neg	Fairview Estate	Urban	Wet	RR	Adult	Male	Semi-Urban/Residential	55.46486	-4.657946
SEY483	La Misere Fairview	Centre	NEG	NA									No	Neg	Semi-Urban/Residential	Urban	Wet	RN	Adult	Male	Semi-Urban/Residential	55.470298	-4.668504
SEY484	La Misere Fairview	Centre	NEG	NA									No	Neg	Semi-Urban/Residential	Urban	Wet	RN	Adult	Male	Semi-Urban/Residential	55.468692	-4.66932
SEY485	La Misere Fairview	Centre	NEG	NA									No	Neg	Semi-Urban/Residential	Urban	Wet	RR	Adult	Female	Semi-Urban/Residential	55.46872	-4.669287
SEY486	La Misere Fairview	Centre	NEG	NA									No	Neg	Semi-Urban/Residential	Urban	Wet	RR	Adult	Female	Semi-Urban/Residential	55.469092	-4.669443
SEY487	La Misere Fairview	Centre	NEG	NA									No	Neg	Semi-Urban/Residential	Urban	Wet	RN	Adult	Male	Semi-Urban/Residential	55.470242	-4.666047
SEY488	La Misere Fairview	Centre	NEG	NA									No	Neg	Semi-Urban/Residential	Urban	Wet	RR	Adult	Female	Semi-Urban/Residential	55.472226	-4.666464
SEY489	La Misere Fairview	Centre	NEG	NA									No	Neg	Semi-Urban/Residential	Urban	Wet	RR	Adult	Female	Semi-Urban/Residential	55.470169	-4.668418
SEY490	La Misere Fairview	Centre	NEG	NA									No	Neg	Semi-Urban/Residential	Urban	Wet	RR	Adult	Male	Semi-Urban/Residential	55.472107	-4.666601
SEY491	La Misere Fairview	Centre	NEG	NA									No	Neg	Semi-Urban/Residential	Urban	Wet	RR	Adult	Female	Semi-Urban/Residential	55.470158	-4.668204
SEY492	La Misere Fairview	Centre	NEG	NA									No	Neg	Semi-Urban/Residential	Urban	Wet	RR	Juvenile	Male	Semi-Urban/Residential	55.472189	-4.666584
SEY493	La Misere Fairview	Centre	NEG	NA									No	Neg	Semi-Urban/Residential	Urban	Wet	RR	Adult	Male	Semi-Urban/Residential	55.4707	-4.667225
SEY494	La Misere Fairview	Centre	POS	35.53									No	Neg	Semi-Urban/Residential	Urban	Wet	RR	Adult	Female	Semi-Urban/Residential	55.470487	-4.666991
SEY495	La Misere Fairview	Centre	NEG	NA									No	Neg	Semi-Urban/Residential	Urban	Wet	RR	Adult	Female	Semi-Urban/Residential	55.472167	-4.66664
SEY496	La Misere Fairview	Centre	POS	40.78									No	Neg	Semi-Urban/Residential	Urban	Wet	RR	Adult	Female	Semi-Urban/Residential	55.471619	-4.666725
SEY497	La Misere Fairview	Centre	POS	38.78	adk:1	icdA:1	lipL32:2	lipL41:2	rrs2:1	secY:1		02	Yes	Pos	Semi-Urban/Residential	Urban	Wet	RR	Juvenile	Male	Semi-Urban/Residential	55.470501	-4.667264
SEY498	La Misere Fairview	Centre	NEG	NA									No	Neg	Semi-Urban/Residential	Urban	Wet	RR	Adult	Male	Semi-Urban/Residential	55.471247	-4.666888
SEY499	La Misere Fairview	Centre	POS	41.35									No	Neg	Semi-Urban/Residential	Urban	Wet	RR	Adult	Female	Semi-Urban/Residential	55.471801	-4.666798
SEY500	La Misere Fairview	Centre	NEG	NA									No	Neg	Semi-Urban/Residential	Urban	Wet	RR	Juvenile	Female	Semi-Urban/Residential	55.469163	-4.668573
SEY501	La Misere Fairview	Centre	POS	40.78									No	Neg	Semi-Urban/Residential	Urban	Wet	RR	Juvenile	Male	Semi-Urban/Residential	55.469768	-4.667769
SEY502	La Misere Fairview	Centre	POS	24.89	adk:1	icdA:1	lipL32:2	lipL41:2	rrs2:1	secY:1		02	Yes	Pos	Semi-Urban/Residential	Urban	Wet	RN	Adult	Male	Semi-Urban/Residential	55.470138	-4.665894
SEY503	La Misere Fairview	Centre	POS	32.33	adk:1	icdA:1	lipL32:2	lipL41:2	rrs2:1	secY:1		02	Yes	Pos	Semi-Urban/Residential	Urban	Wet	RN	Adult	Female	Semi-Urban/Residential	55.468355	-4.669196
SEY504	La Misere Fairview	Centre	POS	33.87	adk:1	icdA:1	lipL32:2	lipL41:2	rrs2:1	secY:1	rrs2	02	Yes	Pos	Semi-Urban/Residential	Urban	Wet	RR	Adult	Female	Semi-Urban/Residential	55.470612	-4.667294
SEY505	La Misere Fairview	Centre	NEG	NA									No	Neg	Semi-Urban/Residential	Urban	Wet	RR	Adult	Male	Semi-Urban/Residential	55.472183	-4.666362
SEY506	La Misere Fairview	Centre	NEG	NA									No	Neg	Semi-Urban/Residential	Urban	Wet	RR	Adult	Female	Semi-Urban/Residential	55.470498	-4.666508
SEY507	La Misere Fairview	Centre	NEG	NA									No	Neg	Semi-Urban/Residential	Urban	Wet	RR	Juvenile	Male	Semi-Urban/Residential	55.470265	-4.667454
SEY508	VICTORIA	Victoria	NEG	NA									No	Neg	Roche Caiman	Urban	Wet	RR	Juvenile	Male	Semi-Urban/Residential	55.467669	-4.632762
SEY509	VICTORIA	Victoria	NEG	NA									No	Neg	Roche Caiman	Urban	Wet	RR	Adult	Female	Semi-Urban/Residential	55.467559	-4.632767
SEY510	VICTORIA	Victoria	NEG	NA									No	Neg	Roche Caiman	Urban	Wet	RR	Adult	Male	Semi-Urban/Residential	55.467639	-4.63259
SEY511	VICTORIA	Victoria	NEG	NA									No	Neg	Near Mangroves	Urban	Wet	RR	Adult	Male	Semi-Urban/Residential	55.464259	-4.634552
SEY512	VICTORIA	Victoria	NEG	NA									No	Neg	Near Mangroves	Urban	Wet	RR	Adult	Male	Semi-Urban/Residential	55.464394	-4.634852
SEY513	VICTORIA	Victoria	NEG	NA									No	Neg	Near Mangroves	Urban	Wet	RR	Adult	Male	Semi-Urban/Residential	55.464437	-4.635028
SEY514	VICTORIA	Victoria	NEG	NA									No	Neg	Industrial Estate	Urban	Wet	RR	Adult	Male	Urban/Industrial	55.493603	-4.65568
SEY515	VICTORIA	Victoria	NEG	NA									No	Neg	Industrial Estate	Urban	Wet	RR	Adult	Male	Urban/Industrial	55.49344	-4.655559
SEY516	VICTORIA	Victoria	NEG	NA									No	Neg	Industrial Estate	Urban	Wet	RR	Adult	Female	Urban/Industrial	55.493452	-4.655704
SEY517	VICTORIA	Victoria	NEG	NA									No	Neg	Industrial Estate	Urban	Wet	RR	Adult	Female	Urban/Industrial	55.493358	-4.655842
SEY518	VICTORIA	Victoria	NEG	NA									No	Neg	Industrial Estate	Urban	Wet	RR	Adult	Female	Urban/Industrial	55.493313	-4.656145
SEY519	Reclaimed land near airport (Zone 21)	East	NEG	NA									No	Neg	Coastal	Urban	Wet	RR	Juvenile	Female	Coastal	55.505776	-4.66848
SEY520	Reclaimed land near airport (Zone 21)	East	NEG	NA									No	Neg	Coastal	Urban	Wet	RR	Adult	Male	Coastal	55.507381	-4.669586
SEY521	Reclaimed land near airport (Zone 21)	East	NEG	NA									No	Neg	Coastal	Urban	Wet	RR	Adult	Female	Coastal	55.505501	-4.669355
SEY522	Reclaimed land near airport (Zone 21)	East	NEG	NA									No	Neg	Coastal	Urban	Wet	RR	Adult	Male	Coastal	55.506372	-4.669535
SEY523	Reclaimed land near airport (Zone 21)	East	NEG	NA									No	Neg	Coastal	Urban	Wet	RR	Adult	Male	Coastal	55.505075	-4.668606
SEY524	Reclaimed land near airport (Zone 21)	East	POS	36.94						secY:1	rrs2		Yes	Pos	Coastal	Urban	Wet	RN	Adult	Male	Coastal	55.505599	-4.668387
SEY525	Reclaimed land near airport (Zone 21)	East	POS	32.75	adk:1	icdA:1	lipL32:2	lipL41:2	rrs2:1	secY:1	rrs2	02	Yes	Pos	Coastal	Urban	Wet	RN	Adult	Male	Coastal	55.50496	-4.668716
SEY526	Reclaimed land near airport (Zone 21)	East	POS	24.07	adk:1	icdA:1	lipL32:2	lipL41:2	rrs2:1	secY:1		02	Yes	Pos	Coastal	Urban	Wet	RN	Adult	Female	Coastal	55.505979	-4.668147
SEY527	Reclaimed land near airport (Zone 21)	East	POS	27.73	adk:1	icdA:1	lipL32:2	lipL41:2	rrs2:1	secY:1		02	Yes	Pos	Coastal	Urban	Wet	RN	Adult	Male	Coastal	55.508041	-4.66986
SEY528	Reclaimed land near airport (Zone 21)	East	POS	35.62							rrs2		Yes	Neg	Coastal	Urban	Wet	RR	Adult	Male	Coastal	55.505327	-4.669283
SEY529	Reclaimed land near airport (Zone 21)	East	POS	41.86									No	Neg	Coastal	Urban	Wet	RN	Adult	Female	Coastal	55.505635	-4.667716
SEY530	Reclaimed land near airport (Zone 21)	East	NEG	NA									No	Neg	Coastal	Urban	Wet	RR	Adult	Female	Coastal	55.507133	-4.669377
SEY531	Reclaimed land near airport (Zone 21)	East	NEG	NA									No	Neg	Coastal	Urban	Wet	RR	Adult	Male	Coastal	55.505031	-4.668886
SEY532	Reclaimed land near airport (Zone 21)	East	NEG	NA									No	Neg	Coastal	Urban	Wet	RR	Adult	Male	Coastal	55.507241	-4.669537
SEY533	Reclaimed land near airport (Zone 21)	East	POS	43.24									No	Neg	Coastal	Urban	Wet	RR	Adult	Female	Coastal	55.505808	-4.668087
SEY534	Reclaimed land near airport (Zone 21)	East	NEG	NA									No	Neg	Coastal	Urban	Wet	RR	Adult	Female	Coastal	55.505012	-4.668773
SEY535	Reclaimed land near airport (Zone 21)	East	POS	40.78									No	Neg	Coastal	Urban	Wet	RR	Adult	Male	Coastal	55.505402	-4.668298
SEY536	Reclaimed land near airport (Zone 21)	East	NEG	NA									No	Not done	Coastal	Urban	Wet	RR	Adult	Male	Coastal	55.505497	-4.668156
SEY537	Reclaimed land near airport (Zone 21)	East	POS	41.51									No	Not done	Coastal	Urban	Wet	RR	Juvenile	Male	Coastal	55.506183	-4.66946
SEY538	Reclaimed land near airport (Zone 21)	East	NEG	NA									No	Not done	Coastal	Urban	Wet	RR	Adult	Female	Coastal	55.506699	-4.669573
SEY539	Reclaimed land near airport (Zone 21)	East	NEG	NA									No	Not done	Coastal	Urban	Wet	RR	Adult	Male	Coastal	55.505692	-4.669271
SEY540	Reclaimed land near airport (Zone 21)	East	NEG	NA									No	Not done	Coastal	Urban	Wet	RR	Adult	Female	Coastal	55.507461	-4.669527
SEY541	Reclaimed land near airport (Zone 21)	East	NEG	NA									No	Not done	Coastal	Urban	Wet	RR	Adult	Female	Coastal	55.507679	-4.669599
SEY542	Reclaimed land near airport (Zone 21)	East	NEG	NA									No	Not done	Coastal	Urban	Wet	RR	Adult	Male	Coastal	55.505112	-4.669093
SEY543	Reclaimed land near airport (Zone 21)	East	NEG	NA									No	Not done	Coastal	Urban	Wet	RR	Adult	Male	Coastal	55.506842	-4.669183
SEY544	Reclaimed land near airport (Zone 21)	East	NEG	NA									No	Not done	Coastal	Urban	Wet	RR	Adult	Male	Coastal	55.507592	-4.669684
SEY545	Port Launay	West	NEG	NA									No	Not done	Semi-Urban/Residential	Rural	Wet	RN	Adult	Male	Semi-Urban/Residential	55.383038	-4.643351
SEY546	Port Launay	West	POS	22.93	adk:1	icdA:1	lipL32:2	lipL41:2	rrs2:1	secY:1		02	Yes	Not done	Semi-Urban/Residential	Rural	Wet	RN	Adult	Male	Semi-Urban/Residential	55.385544	-4.644115
SEY547	Port Launay	West	NEG	NA									No	Not done	Semi-Urban/Residential	Rural	Wet	RR	Adult	Male	Semi-Urban/Residential	55.385838	-4.644503
SEY548	Port Launay	West	NEG	NA									No	Not done	Semi-Urban/Residential	Rural	Wet	RR	Adult	Male	Semi-Urban/Residential	55.384765	-4.6443
SEY549	Port Launay	West	NEG	NA									No	Not done	Semi-Urban/Residential	Rural	Wet	RR	Adult	Female	Semi-Urban/Residential	55.38462	-4.644624
SEY550	Port Launay	West	NEG	NA									No	Not done	Semi-Urban/Residential	Rural	Wet	RR	Adult	Female	Semi-Urban/Residential	55.384776	-4.644172
SEY551	Port Launay	West	NEG	NA									No	Not done	Semi-Urban/Residential	Rural	Wet	RR	Adult	Male	Semi-Urban/Residential	55.384364	-4.644512
SEY552	Port Launay	West	NEG	NA									No	Not done	Semi-Urban/Residential	Rural	Wet	RR	Adult	Female	Semi-Urban/Residential	55.385376	-4.644317
SEY553	Port Launay	West	NEG	NA									No	Not done	Semi-Urban/Residential	Rural	Wet	RR	Adult	Female	Semi-Urban/Residential	55.383556	-4.643725
SEY554	Port Launay	West	NEG	NA									No	Not done	Semi-Urban/Residential	Rural	Wet	RR	Adult	Male	Semi-Urban/Residential	55.382312	-4.643169
SEY555	Port Launay	West	NEG	NA									No	Not done	Semi-Urban/Residential	Rural	Wet	RR	Adult	Female	Semi-Urban/Residential	55.382807	-4.643061
SEY556	Port Launay	West	NEG	NA									No	Not done	Semi-Urban/Residential	Rural	Wet	RR	Adult	Male	Semi-Urban/Residential	55.384562	-4.644514
SEY557	Port Launay	West	POS	30.24					rrs2:1		rrs2		Yes	Not done	Semi-Urban/Residential	Rural	Wet	RN	Adult	Male	Semi-Urban/Residential	55.383234	-4.643454
SEY558	Port Launay	West	POS	40.48									No	Not done	Semi-Urban/Residential	Rural	Wet	RN	Adult	Female	Semi-Urban/Residential	55.38407	-4.644192
SEY559	Port Launay	West	NEG	NA									No	Not done	Semi-Urban/Residential	Rural	Wet	RR	Adult	Male	Semi-Urban/Residential	55.385409	-4.64414
SEY560	Port Launay	West	NEG	NA									No	Not done	Semi-Urban/Residential	Rural	Wet	RR	Adult	Male	Semi-Urban/Residential	55.385871	-4.644395
SEY561	Port Launay	West	NEG	NA									No	Not done	Semi-Urban/Residential	Rural	Wet	RR	Adult	Female	Semi-Urban/Residential	55.385983	-4.644552
SEY562	Port Launay	West	NEG	NA									No	Not done	Semi-Urban/Residential	Rural	Wet	RR	Adult	Male	Semi-Urban/Residential	55.383957	-4.644253
SEY563	Port Launay	West	NEG	NA									No	Not done	Semi-Urban/Residential	Rural	Wet	RR	Adult	Male	Semi-Urban/Residential	55.384522	-4.644159
SEY564	Port Launay	West	NEG	NA									No	Not done	Semi-Urban/Residential	Rural	Wet	RR	Adult	Male	Semi-Urban/Residential	55.385748	-4.644259
SEY565	Port Launay	West	NEG	NA									No	Not done	Semi-Urban/Residential	Rural	Wet	RR	Adult	Female	Semi-Urban/Residential	55.383959	-4.644095
SEY566	Port Launay	West	NEG	NA									No	Not done	Semi-Urban/Residential	Rural	Wet	RR	Adult	Female	Semi-Urban/Residential	55.385797	-4.64444
SEY567	Port Launay	West	NEG	NA									No	Not done	Semi-Urban/Residential	Rural	Wet	RR	Adult	Male	Semi-Urban/Residential	55.385422	-4.644299
SEY568	Port Launay	West	NEG	NA									No	Not done	Semi-Urban/Residential	Rural	Wet	RR	Adult	Female	Semi-Urban/Residential	55.383283	-4.643571
SEY569	Port Launay	West	NEG	NA									No	Not done	Semi-Urban/Residential	Rural	Wet	RR	Adult	Male	Semi-Urban/Residential	55.384809	-4.644375
SEY570	Port Launay	West	NEG	NA									No	Not done	Semi-Urban/Residential	Rural	Wet	RR	Adult	Female	Semi-Urban/Residential	55.382913	-4.643237
SEY571	Port Launay	West	NEG	NA									No	Not done	Semi-Urban/Residential	Rural	Wet	RR	Adult	Male	Semi-Urban/Residential	55.383095	-4.643474
SEY572	Port Launay	West	NEG	NA									No	Not done	Semi-Urban/Residential	Rural	Wet	RR	Adult	Female	Semi-Urban/Residential	55.382361	-4.643147
SEY573	Port Launay	West	NEG	NA									No	Not done	Semi-Urban/Residential	Rural	Wet	RR	Adult	Female	Semi-Urban/Residential	55.385667	-4.64417
SEY574	Port Launay	West	NEG	NA									No	Not done	Semi-Urban/Residential	Rural	Wet	RR	Juvenile	Male	Semi-Urban/Residential	55.384846	-4.644171
SEY575	Port Launay	West	NEG	NA									No	Not done	Semi-Urban/Residential	Rural	Wet	RR	Adult	Female	Semi-Urban/Residential	55.384918	-4.644372
SEY576	Port Launay	West	NEG	NA									No	Not done	Semi-Urban/Residential	Rural	Wet	RR	Adult	Female	Semi-Urban/Residential	55.382431	-4.643191
SEY577	Port Launay	West	NEG	NA									No	Not done	Semi-Urban/Residential	Rural	Wet	RR	Adult	Female	Semi-Urban/Residential	55.385753	-4.644372
SEY578	Port Launay	West	NEG	NA									No	Not done	Semi-Urban/Residential	Rural	Wet	RR	Juvenile	Male	Semi-Urban/Residential	55.38311	-4.643373
SEY579	Port Launay	West	NEG	NA									No	Not done	Semi-Urban/Residential	Rural	Wet	RR	Adult	Male	Semi-Urban/Residential	55.385206	-4.644479
SEY580	Port Launay	West	NEG	NA									No	Not done	Semi-Urban/Residential	Rural	Wet	RR	Juvenile	Male	Semi-Urban/Residential	55.383364	-4.643625
SEY581	Port Launay	West	NEG	NA									No	Not done	Semi-Urban/Residential	Rural	Wet	RR	Adult	Female	Semi-Urban/Residential	55.386076	-4.644773
SEY582	Grand Bois Mont Cephale	Centre	NEG	NA									No	Not done	Primary Forest	Rural	Wet	RR	Adult	Male	Primary Forest	55.443409	-4.672795
SEY583	Grand Bois Mont Cephale	Centre	NEG	NA									No	Not done	Primary Forest	Rural	Wet	RR	Adult	Female	Primary Forest	55.444115	-4.670925
SEY584	Grand Bois Mont Cephale	Centre	NEG	NA									No	Not done	Primary Forest	Rural	Wet	RR	Adult	Female	Primary Forest	55.44513	-4.669545
SEY585	Grand Bois Mont Cephale	Centre	NEG	NA									No	Not done	Primary Forest	Rural	Wet	RR	Adult	Male	Primary Forest	55.443845	-4.672208
SEY586	Grand Bois Mont Cephale	Centre	NEG	NA									No	Not done	Primary Forest	Rural	Wet	RR	Adult	Female	Primary Forest	55.443405	-4.672853
SEY587	Grand Bois Mont Cephale	Centre	NEG	NA									No	Not done	Primary Forest	Rural	Wet	RR	Adult	Male	Primary Forest	55.443624	-4.672562
SEY588	Grand Bois Mont Cephale	Centre	NEG	NA									No	Not done	Primary Forest	Rural	Wet	RR	Adult	Female	Primary Forest	55.444062	-4.671364
SEY589	Grand Bois Mont Cephale	Centre	NEG	NA									No	Not done	Primary Forest	Rural	Wet	RR	Adult	Female	Primary Forest	55.44652	-4.666551
SEY590	Grand Bois Mont Cephale	Centre	NEG	NA									No	Not done	Primary Forest	Rural	Wet	RR	Adult	Male	Primary Forest	55.446576	-4.665914
SEY591	Grand Bois Mont Cephale	Centre	NEG	NA									No	Not done	Primary Forest	Rural	Wet	RR	Adult	Female	Primary Forest	55.443725	-4.672378
SEY592	Grand Bois Mont Cephale	Centre	POS	24.93	adk:1	icdA:1	lipL32:2	lipL41:2		secY:1	rrs2	02	Yes	Not done	Primary Forest	Rural	Wet	RR	Adult	Male	Primary Forest	55.443541	-4.672702
SEY593	Grand Bois Mont Cephale	Centre	POS	40.26									No	Not done	Primary Forest	Rural	Wet	RR	Adult	Male	Primary Forest	55.445393	-4.669026
SEY594	Grand Bois Mont Cephale	Centre	NEG	NA									No	Not done	Primary Forest	Rural	Wet	RR	Adult	Male	Primary Forest	55.445658	-4.668197
SEY595	Grand Bois Mont Cephale	Centre	POS	39.26									No	Not done	Primary Forest	Rural	Wet	RR	Adult	Male	Primary Forest	55.443653	-4.67251
SEY596	Grand Bois Mont Cephale	Centre	NEG	NA									No	Not done	Primary Forest	Rural	Wet	RR	Adult	Female	Primary Forest	55.44517	-4.669379
SEY597	Grand Bois Mont Cephale	Centre	NEG	NA									No	Not done	Primary Forest	Rural	Wet	RR	Adult	Male	Primary Forest	55.446487	-4.666679
SEY598	Grand Bois Mont Cephale	Centre	NEG	NA									No	Not done	Primary Forest	Rural	Wet	RR	Adult	Male	Primary Forest	55.446647	-4.66629
SEY599	Grand Bois Mont Cephale	Centre	NEG	NA									No	Not done	Primary Forest	Rural	Wet	RR	Adult	Female	Primary Forest	55.444021	-4.671686
SEY600	Grand Bois Mont Cephale	Centre	NEG	NA									No	Not done	Primary Forest	Rural	Wet	RR	Adult	Female	Primary Forest	55.444863	-4.669927
SEY601	Grand Bois Mont Cephale	Centre	NEG	NA									No	Not done	Primary Forest	Rural	Wet	RR	Adult	Female	Primary Forest	55.44358	-4.672596
SEY602	Grand Bois Mont Cephale	Centre	NEG	NA									No	Not done	Primary Forest	Rural	Wet	RR	Adult	Male	Primary Forest	55.44381	-4.672269
SEY603	Grand Bois Mont Cephale	Centre	NEG	NA									No	Not done	Primary Forest	Rural	Wet	RR	Adult	Male	Primary Forest	55.446013	-4.667651
SEY604	Grand Bois Mont Cephale	Centre	NEG	NA									No	Not done	Primary Forest	Rural	Wet	RR	Juvenile	Male	Primary Forest	55.444039	-4.67144
SEY605	Grand Bois Mont Cephale	Centre	NEG	NA									No	Not done	Primary Forest	Rural	Wet	RR	Adult	Female	Primary Forest	55.445982	-4.667524
SEY606	Grand Bois Mont Cephale	Centre	NEG	NA									No	Not done	Primary Forest	Rural	Wet	RR	Adult	Male	Primary Forest	55.446281	-4.667026
SEY607	Chemin Dame le Roi	Centre	NEG	NA									No	Not done	Semi-Urban/Residential	Rural	Wet	RR	Juvenile	Male	Semi-Urban/Residential	55.443624	-4.672562
SEY608	Chemin Dame le Roi	Centre	NEG	NA									No	Not done	Semi-Urban/Residential	Rural	Wet	RR	Adult	Female	Semi-Urban/Residential	55.493524	-4.748349
SEY609	Chemin Dame le Roi	Centre	NEG	NA									No	Not done	Semi-Urban/Residential	Rural	Wet	RR	Adult	Female	Semi-Urban/Residential	55.494155	-4.748474
SEY610	Chemin Dame le Roi	Centre	NEG	NA									No	Not done	Semi-Urban/Residential	Rural	Wet	RR	Adult	Female	Semi-Urban/Residential	55.498554	-4.755561
SEY611	Chemin Dame le Roi	Centre	NEG	NA									No	Not done	Semi-Urban/Residential	Rural	Wet	RR	Adult	Male	Semi-Urban/Residential	55.495684	-4.74779
SEY612	Chemin Dame le Roi	Centre	NEG	NA									No	Not done	Semi-Urban/Residential	Rural	Wet	RR	Adult	Male	Semi-Urban/Residential	55.495553	-4.747802
SEY613	Chemin Dame le Roi	Centre	NEG	NA									No	Not done	Semi-Urban/Residential	Rural	Wet	RR	Adult	Female	Semi-Urban/Residential	55.495414	-4.747858
SEY614	Chemin Dame le Roi	Centre	NEG	NA									No	Not done	Semi-Urban/Residential	Rural	Wet	RR	Adult	Male	Semi-Urban/Residential	55.494913	-4.748617
SEY615	Chemin Dame le Roi	Centre	NEG	NA									No	Not done	Semi-Urban/Residential	Rural	Wet	RR	Adult	Female	Semi-Urban/Residential	55.494842	-4.748299
SEY616	Chemin Dame le Roi	Centre	NEG	NA									No	Neg	Semi-Urban/Residential	Rural	Wet	RR	Adult	Male	Semi-Urban/Residential	55.49832	-4.754799
SEY617	Chemin Dame le Roi	Centre	NEG	NA									No	Neg	Semi-Urban/Residential	Rural	Wet	RR	Adult	Female	Semi-Urban/Residential	55.498368	-4.75482
SEY618	Chemin Dame le Roi	Centre	NEG	NA									No	Neg	Semi-Urban/Residential	Rural	Wet	RR	Adult	Male	Semi-Urban/Residential	55.498506	-4.754952
SEY619	Chemin Dame le Roi	Centre	POS	39.05									No	Neg	Semi-Urban/Residential	Rural	Wet	RR	Adult	Male	Semi-Urban/Residential	55.498365	-4.754748
SEY620	Chemin Dame le Roi	Centre	NEG	NA									No	Not done	Semi-Urban/Residential	Rural	Wet	RR	Adult	Male	Semi-Urban/Residential	55.498539	-4.755693
SEY621	Chemin Dame le Roi	Centre	NEG	NA									No	Not done	Semi-Urban/Residential	Rural	Wet	RR	Adult	Female	Semi-Urban/Residential	55.498602	-4.755323
SEY622	Chemin Dame le Roi	Centre	NEG	NA									No	Not done	Semi-Urban/Residential	Rural	Wet	RR	Adult	Male	Semi-Urban/Residential	55.495007	-4.748239
SEY623	Chemin Dame le Roi	Centre	NEG	NA									No	Not done	Semi-Urban/Residential	Rural	Wet	RR	Adult	Male	Semi-Urban/Residential	55.495335	-4.748114
SEY624	Chemin Dame le Roi	Centre	NEG	NA									No	Not done	Semi-Urban/Residential	Rural	Wet	RR	Adult	Male	Semi-Urban/Residential	55.495453	-4.748005
SEY625	Chemin Dame le Roi	Centre	NEG	NA									No	Not done	Semi-Urban/Residential	Rural	Wet	RR	Adult	Female	Semi-Urban/Residential	55.493588	-4.748154
SEY626	Chemin Dame le Roi	Centre	NEG	NA									No	Not done	Semi-Urban/Residential	Rural	Wet	RR	Adult	Male	Semi-Urban/Residential	55.494901	-4.748424
SEY627	Chemin Dame le Roi	Centre	NEG	NA									No	Not done	Semi-Urban/Residential	Rural	Wet	RR	Adult	Female	Semi-Urban/Residential	55.493816	-4.748726
SEY628	Chemin Dame le Roi	Centre	NEG	NA									No	Not done	Semi-Urban/Residential	Rural	Wet	RR	Adult	Female	Semi-Urban/Residential	55.493585	-4.748641
SEY629	Chemin Dame le Roi	Centre	NEG	NA									No	Not done	Semi-Urban/Residential	Rural	Wet	RR	Adult	Female	Semi-Urban/Residential	55.496457	-4.747818
SEY630	Chemin Dame le Roi	Centre	NEG	NA									No	Not done	Semi-Urban/Residential	Rural	Wet	RR	Adult	Male	Semi-Urban/Residential	55.497008	-4.747825
SEY631	Chemin Dame le Roi	Centre	NEG	NA									No	Not done	Semi-Urban/Residential	Rural	Wet	RR	Adult	Male	Semi-Urban/Residential	55.495978	-4.74772
SEY632	Police Bay	South	NEG	NA									No	Not done	Coastal	Rural	Wet	RR	Adult	Female	Coastal	55.495893	-4.74773
SEY633	Police Bay	South	NEG	NA									No	Not done	Coastal	Rural	Wet	RR	Adult	Female	Coastal	55.520031	-4.798511
SEY634	Police Bay	South	NEG	NA									No	Not done	Coastal	Rural	Wet	RR	Adult	Male	Coastal	55.518503	-4.798838
SEY635	Police Bay	South	NEG	NA									No	Not done	Coastal	Rural	Wet	RR	Adult	Female	Coastal	55.517564	-4.80214
SEY636	Police Bay	South	NEG	NA									No	Not done	Coastal	Rural	Wet	RR	Adult	Male	Coastal	55.518442	-4.799989
SEY637	Police Bay	South	NEG	NA									No	Not done	Coastal	Rural	Wet	RR	Adult	Female	Coastal	55.519983	-4.798662
SEY638	Police Bay	South	NEG	NA									No	Not done	Coastal	Rural	Wet	RR	Adult	Male	Coastal	55.518476	-4.79947
SEY639	Police Bay	South	NEG	NA									No	Not done	Coastal	Rural	Wet	RR	Adult	Male	Coastal	55.517659	-4.802189
SEY640	Police Bay	South	NEG	NA									No	Not done	Coastal	Rural	Wet	RR	Adult	Male	Coastal	55.5169	-4.801754
SEY641	Police Bay	South	NEG	NA									No	Not done	Coastal	Rural	Wet	RR	Adult	Female	Coastal	55.519048	-4.798335
SEY642	Police Bay	South	NEG	NA									No	Not done	Coastal	Rural	Wet	RR	Adult	Male	Coastal	55.518551	-4.799072
SEY643	Police Bay	South	NEG	NA									No	Not done	Coastal	Rural	Wet	RR	Adult	Female	Coastal	55.518855	-4.800035
SEY644	Police Bay	South	NEG	NA									No	Not done	Coastal	Rural	Wet	RR	Adult	Male	Coastal	55.519675	-4.798523
SEY645	Police Bay	South	NEG	NA									No	Not done	Coastal	Rural	Wet	RR	Adult	Male	Coastal	55.518645	-4.799986
SEY646	Police Bay	South	NEG	NA									No	Not done	Coastal	Rural	Wet	RR	Adult	Female	Coastal	55.518495	-4.799413
SEY647	Police Bay	South	NEG	NA									No	Not done	Coastal	Rural	Wet	RR	Adult	Female	Coastal	55.51842	-4.799779
SEY648	Police Bay	South	NEG	NA									No	Not done	Coastal	Rural	Wet	RR	Adult	Male	Coastal	55.516701	-4.80161
SEY649	Police Bay	South	NEG	NA									No	Not done	Coastal	Rural	Wet	RR	Adult	Male	Coastal	55.516711	-4.801501
SEY650	Police Bay	South	NEG	NA									No	Not done	Coastal	Rural	Wet	RR	Adult	Female	Coastal	55.518567	-4.799519
SEY651	Police Bay	South	NEG	NA									No	Not done	Humid zone near the sea	Rural	Wet	RR	Juvenile	Missing	Coastal	55.518567	-4.799519
SEY652	Police Bay	South	NEG	NA									No	Not done	Coastal	Rural	Wet	RR	Adult	Female	Coastal	55.517123	-4.801792
SEY653	Police Bay	South	NEG	NA									No	Not done	Coastal	Rural	Wet	RR	Adult	Male	Coastal	55.518721	-4.799939
SEY654	Police Bay	South	NEG	NA									No	Not done	Coastal	Rural	Wet	RR	Adult	Male	Coastal	55.518569	-4.799683
SEY655	Police Bay	South	NEG	NA									No	Not done	Coastal	Rural	Wet	RR	Adult	Male	Coastal	55.518476	-4.79947
SEY656	Police Bay	South	NEG	NA									No	Not done	Coastal	Rural	Wet	RR	Adult	Male	Coastal	55.519061	-4.79992
SEY657	Police Bay	South	NEG	NA									No	Not done	Coastal	Rural	Wet	RR	Adult	Female	Coastal	55.52031	-4.798339
SEY658	Police Bay	South	NEG	NA									No	Not done	Coastal	Rural	Wet	RR	Adult	Male	Coastal	55.520145	-4.798471
SEY659	Police Bay	South	NEG	NA									No	Not done	Coastal	Rural	Wet	RR	Adult	Male	Coastal	55.518758	-4.800043
SEY660	Police Bay	South	NEG	NA									No	Not done	Coastal	Rural	Wet	RR	Adult	Male	Coastal	55.518275	-4.80026
SEY661	Police Bay	South	NEG	NA									No	Not done	Coastal	Rural	Wet	RR	Adult	Male	Coastal	55.518558	-4.799947
SEY662	Police Bay	South	NEG	NA									No	Not done	Coastal	Rural	Wet	RR	Adult	Female	Coastal	55.516868	-4.801611
SEY663	Police Bay	South	NEG	NA									No	Not done	Coastal	Rural	Wet	RR	Juvenile	Male	Coastal	55.519141	-4.798439
SEY664	La Reserve	Centre	NEG	NA									No	Not done	Primary Forest	Rural	Wet	RR	Adult	Female	Primary Forest	55.51746	-4.802385
SEY665	La Reserve	Centre	NEG	NA									No	Not done	Primary Forest	Rural	Wet	RR	Adult	Female	Primary Forest	55.500549	-4.707201
SEY666	La Reserve	Centre	NEG	NA									No	Not done	Primary Forest	Rural	Wet	RR	Adult	Female	Primary Forest	55.50039	-4.70687
SEY667	La Reserve	Centre	NEG	NA									No	Not done	Primary Forest	Rural	Wet	RR	Adult	Male	Primary Forest	55.500774	-4.707037
SEY668	La Reserve	Centre	NEG	NA									No	Not done	Primary Forest	Rural	Wet	RR	Adult	Male	Primary Forest	55.502744	-4.709053
SEY669	La Reserve	Centre	NEG	NA									No	Not done	Primary Forest	Rural	Wet	RR	Adult	Male	Primary Forest	55.503003	-4.709238
SEY670	La Reserve	Centre	NEG	NA									No	Not done	Primary Forest	Rural	Wet	RR	Adult	Female	Primary Forest	55.500481	-4.706916
SEY671	La Reserve	Centre	NEG	NA									No	Not done	Primary Forest	Rural	Wet	RR	Adult	Female	Primary Forest	55.501113	-4.707846
SEY672	La Reserve	Centre	NEG	NA									No	Not done	Primary Forest	Rural	Wet	RR	Adult	Female	Primary Forest	55.502463	-4.708985
SEY673	La Reserve	Centre	NEG	NA									No	Not done	Primary Forest	Rural	Wet	RR	Adult	Female	Primary Forest	55.501848	-4.708626
SEY674	La Reserve	Centre	NEG	NA									No	Not done	Primary Forest	Rural	Wet	RR	Adult	Male	Primary Forest	55.500458	-4.706807
SEY675	La Reserve	Centre	NEG	NA									No	Not done	Primary Forest	Rural	Wet	RR	Adult	Female	Primary Forest	55.50183	-4.70851
SEY676	La Reserve	Centre	NEG	NA									No	Not done	Primary Forest	Rural	Wet	RR	Adult	Female	Primary Forest	55.500749	-4.707568
SEY677	La Reserve	Centre	NEG	NA									No	Not done	Primary Forest	Rural	Wet	RR	Adult	Male	Primary Forest	55.502327	-4.708822
SEY678	Casse Dent	Centre	NEG	NA									No	Not done	Secondary Forest	Rural	Wet	RR	Adult	Male	Secondary Forest	55.500938	-4.70774
SEY679	Casse Dent	Centre	NEG	NA									No	Not done	Secondary Forest	Rural	Wet	RR	Adult	Female	Secondary Forest	55.436621	-4.652408
SEY680	Casse Dent	Centre	NEG	NA									No	Not done	Secondary Forest	Rural	Wet	RR	Adult	Female	Secondary Forest	55.436292	-4.652495
SEY681	Casse Dent	Centre	NEG	NA									No	Not done	Secondary Forest	Rural	Wet	RR	Adult	Female	Secondary Forest	55.436818	-4.652502
SEY682	Casse Dent	Centre	NEG	NA									No	Not done	Secondary Forest	Rural	Wet	RR	Adult	Male	Secondary Forest	55.436866	-4.652546
SEY683	Casse Dent	Centre	NEG	NA									No	Not done	Secondary Forest	Rural	Wet	RR	Adult	Male	Secondary Forest	55.435903	-4.652545
SEY684	Casse Dent	Centre	NEG	NA									No	Not done	Secondary Forest	Rural	Wet	RR	Adult	Male	Secondary Forest	55.438235	-4.653681
SEY685	Casse Dent	Centre	NEG	NA									No	Not done	Secondary Forest	Rural	Wet	RR	Adult	Male	Secondary Forest	55.437624	-4.653207
SEY686	Casse Dent	Centre	NEG	NA									No	Not done	Secondary Forest	Rural	Wet	RR	Adult	Male	Secondary Forest	55.4364	-4.652444
SEY687	Casse Dent	Centre	NEG	NA									No	Not done	Secondary Forest	Rural	Wet	RR	Adult	Female	Secondary Forest	55.438543	-4.653707
SEY688	Casse Dent	Centre	NEG	NA									No	Not done	Secondary Forest	Rural	Wet	RR	Adult	Female	Secondary Forest	55.437953	-4.653368
SEY689	Casse Dent	Centre	NEG	NA									No	Not done	Secondary Forest	Rural	Wet	RR	Adult	Male	Secondary Forest	55.438961	-4.653885
SEY690	Casse Dent	Centre	NEG	NA									No	Not done	Secondary Forest	Rural	Wet	RR	Adult	Male	Secondary Forest	55.437968	-4.653547
SEY691	Casse Dent	Centre	NEG	NA									No	Not done	Secondary Forest	Rural	Wet	RR	Adult	Male	Secondary Forest	55.437655	-4.65333
SEY692	Casse Dent	Centre	NEG	NA									No	Not done	Secondary Forest	Rural	Wet	RR	Adult	Male	Secondary Forest	55.437753	-4.653538
SEY693	Casse Dent	Centre	NEG	NA									No	Not done	Secondary Forest	Rural	Wet	RR	Adult	Female	Secondary Forest	55.437682	-4.653313
SEY694	Casse Dent	Centre	NEG	NA									No	Not done	Secondary Forest	Rural	Wet	RR	Adult	Female	Secondary Forest	55.43767	-4.653075
SEY695	Casse Dent	Centre	NEG	NA									No	Not done	Secondary Forest	Rural	Wet	RR	Adult	Male	Secondary Forest	55.436432	-4.652414
SEY696	Casse Dent	Centre	NEG	NA									No	Not done	Secondary Forest	Rural	Wet	RR	Adult	Female	Secondary Forest	55.438728	-4.653753
SEY697	VICTORIA	Victoria	NEG	NA									No	Not done	Hospital	Urban	Wet	RR	Adult	Female	Urban/Industrial	55.437429	-4.652994
SEY698	VICTORIA	Victoria	NEG	NA									No	Not done	Hospital	Urban	Wet	RR	Adult	Female	Urban/Industrial	55.455553	-4.632374
SEY699	VICTORIA	Victoria	NEG	NA									No	Not done	Hospital	Urban	Wet	RR	Adult	Female	Urban/Industrial	55.455514	-4.632583
SEY700	VICTORIA	Victoria	POS	35.21					rrs2:1		rrs2		Yes	Not done	Hospital	Urban	Wet	RN	Adult	Male	Urban/Industrial	55.455532	-4.632662
SEY701	VICTORIA	Victoria	NEG	NA									No	Not done	Hospital	Urban	Wet	RR	Juvenile	Male	Urban/Industrial	55.4556	-4.632499
SEY702	VICTORIA	Victoria	NEG	NA									No	Not done	Hospital	Urban	Wet	RR	Juvenile	Male	Urban/Industrial	55.455471	-4.632486
SEY703	VICTORIA	Victoria	NEG	NA									No	Not done	Hospital	Urban	Wet	RR	Adult	Female	Urban/Industrial	55.45542	-4.632501
SEY704	VICTORIA	Victoria	NEG	NA									No	Not done	Hospital	Urban	Wet	RR	Juvenile	Male	Urban/Industrial	55.455495	-4.632465
SEY705	VICTORIA	Victoria	NEG	NA									No	Not done	Hospital	Urban	Wet	RR	Juvenile	Female	Urban/Industrial	55.455578	-4.632627
SEY706	VICTORIA	Victoria	NEG	NA									No	Not done	Hospital	Urban	Wet	RR	Juvenile	Female	Urban/Industrial	55.455541	-4.632691
SEY707	VICTORIA	Victoria	NEG	NA									No	Not done	Hospital	Urban	Wet	RR	Juvenile	Male	Urban/Industrial	55.45567	-4.632793
SEY708	VICTORIA	Victoria	NEG	NA									No	Not done	Hospital	Urban	Wet	RN	Adult	Male	Urban/Industrial	55.455532	-4.632662
SEY709	VICTORIA	Victoria	NEG	NA									No	Not done	Hospital	Urban	Wet	RR	Juvenile	Female	Urban/Industrial	55.45567	-4.632793
SEY710	La Gogue	North	NEG	NA									No	Not done	Degraded secondary forest water reserve	Rural	Wet	RR	Adult	Male	Semi-Urban/Residential	55.45542	-4.632501
SEY711	La Gogue	North	NEG	NA									No	Not done	Degraded secondary forest water reserve	Rural	Wet	RR	Adult	Female	Semi-Urban/Residential	55.437217	-4.57975
SEY712	La Gogue	North	NEG	NA									No	Not done	Degraded secondary forest water reserve	Rural	Wet	RR	Adult	Female	Semi-Urban/Residential	55.440806	-4.589642
SEY713	La Gogue	North	NEG	NA									No	Not done	Degraded secondary forest water reserve	Rural	Wet	RN	Adult	Male	Semi-Urban/Residential	55.440493	-4.581873
SEY714	La Gogue	North	NEG	NA									No	Not done	Degraded secondary forest water reserve	Rural	Wet	RR	Adult	Female	Semi-Urban/Residential	55.437556	-4.579788
SEY715	La Gogue	North	NEG	NA									No	Not done	Degraded secondary forest water reserve	Rural	Wet	RR	Adult	Female	Semi-Urban/Residential	55.437843	-4.579927
SEY716	La Gogue	North	NEG	NA									No	Not done	Degraded secondary forest water reserve	Rural	Wet	RR	Adult	Male	Semi-Urban/Residential	55.43722	-4.579802
SEY717	La Gogue	North	NEG	NA									No	Not done	Degraded secondary forest water reserve	Rural	Wet	RR	Juvenile	Female	Semi-Urban/Residential	55.441634	-4.589266
SEY718	La Gogue	North	NEG	NA									No	Not done	Degraded secondary forest water reserve	Rural	Wet	RR	Adult	Male	Semi-Urban/Residential	55.438517	-4.580027
SEY719	La Gogue	North	NEG	NA									No	Not done	Degraded secondary forest water reserve	Rural	Wet	RR	Adult	Female	Semi-Urban/Residential	55.440405	-4.589306
SEY720	La Gogue	North	NEG	NA									No	Not done	Degraded secondary forest water reserve	Rural	Wet	RR	Adult	Female	Semi-Urban/Residential	55.439967	-4.588885
SEY721	La Gogue	North	NEG	NA									No	Not done	Degraded secondary forest water reserve	Rural	Wet	RR	Adult	Female	Semi-Urban/Residential	55.438806	-4.580296
SEY722	La Gogue	North	NEG	NA									No	Not done	Degraded secondary forest water reserve	Rural	Wet	RR	Adult	Female	Semi-Urban/Residential	55.437306	-4.579823
SEY723	La Gogue	North	NEG	NA									No	Not done	Degraded secondary forest water reserve	Rural	Wet	RR	Adult	Female	Semi-Urban/Residential	55.437415	-4.579685
SEY724	La Gogue	North	NEG	NA									No	Not done	Degraded secondary forest water reserve	Rural	Wet	RR	Adult	Male	Semi-Urban/Residential	55.441582	-4.589449
SEY725	La Gogue	North	NEG	NA									No	Not done	Degraded secondary forest water reserve	Rural	Wet	RR	Adult	Female	Semi-Urban/Residential	55.441582	-4.589449
SEY726	La Gogue	North	NEG	NA									No	Not done	Degraded secondary forest water reserve	Rural	Wet	RR	Adult	Male	Semi-Urban/Residential	55.439985	-4.588943
SEY727	La Gogue	North	NEG	NA									No	Not done	Degraded secondary forest water reserve	Rural	Wet	RR	Adult	Missing	Semi-Urban/Residential	55.44068	-4.589612
SEY728	La Gogue	North	NEG	NA									No	Not done	Degraded secondary forest water reserve	Rural	Wet	RR	Juvenile	Male	Semi-Urban/Residential	55.440566	-4.589471
SEY729	La Gogue	North	NEG	NA									No	Not done	Degraded secondary forest water reserve	Rural	Wet	RR	Adult	Male	Semi-Urban/Residential	55.440366	-4.58207
SEY730	La Gogue	North	NEG	NA									No	Not done	Degraded secondary forest water reserve	Rural	Wet	RR	Adult	Female	Semi-Urban/Residential	55.438918	-4.580389
SEY731	La Gogue	North	NEG	NA									No	Not done	Degraded secondary forest water reserve	Rural	Wet	RR	Adult	Female	Semi-Urban/Residential	55.438454	-4.58001
SEY732	La Gogue	North	NEG	NA									No	Not done	Degraded secondary forest water reserve	Rural	Wet	RR	Juvenile	Female	Semi-Urban/Residential	55.437232	-4.579798
SEY733	La Gogue	North	NEG	NA									No	Not done	Degraded secondary forest water reserve	Rural	Wet	RR	Adult	Male	Semi-Urban/Residential	55.437644	-4.579894
SEY734	La Gogue	North	NEG	NA									No	Not done	Degraded secondary forest water reserve	Rural	Wet	RR	Adult	Female	Semi-Urban/Residential	55.438741	-4.580186
SEY735	La Gogue	North	NEG	NA									No	Not done	Degraded secondary forest water reserve	Rural	Wet	RR	Adult	Female	Semi-Urban/Residential	55.44019	-4.589147
SEY736	La Gogue	North	NEG	NA									No	Not done	Degraded secondary forest water reserve	Rural	Wet	RR	Adult	Male	Semi-Urban/Residential	55.441428	-4.589568
SEY737	La Gogue	North	NEG	NA									No	Not done	Degraded secondary forest water reserve	Rural	Wet	RR	Juvenile	Female	Semi-Urban/Residential	55.437951	-4.579844
SEY738	La Gogue	North	NEG	NA									No	Not done	Degraded secondary forest water reserve	Rural	Wet	RR	Adult	Male	Semi-Urban/Residential	55.438585	-4.580067
SEY739	La Gogue	North	NEG	NA									No	Not done	Degraded secondary forest water reserve	Rural	Wet	RR	Adult	Female	Semi-Urban/Residential	55.438823	-4.580293
SEY740	La Gogue	North	NEG	NA									No	Not done	Degraded secondary forest water reserve	Rural	Wet	RR	Adult	Female	Semi-Urban/Residential	55.438823	-4.580293
