# Supplementary material for: Human leptospirosis in Seychelles: A prospective study confirms the heavy burden of the disease but suggests that rats are not the main reservoir
Source: PLoS Negl Trop Dis. 2017 Aug 28;11(8):e0005831. doi: 10.1371/journal.pntd.0005831 (PMC5591009; doi:10.1371/journal.pntd.0005831)
Supplement: S2 Table — (XLSX) [file pntd.0005831.s002.xlsx]

## Sheet: Sheet1
Host species	Lab ID	GenBank ID by MLST locus scheme #3							Sample
		adk	icdA	LipL32	LipL41	rrs2	secY	ST
Homo sapiens	AF9	KY092895	KY092915	KY092934	KY092954	KY092974	KY092993	ST142	Serum
Homo sapiens	AF15	KY092896						possible ST143	Serum
Homo sapiens	AF18	KY092897	KY092916	KY092935	KY092955	KY092975	KY092994	ST143	Serum
Homo sapiens	AF100	KY092898	KY092917	KY092936	KY092956	KY092976	KY092995	ST143	Serum
Homo sapiens	AF113	KY092899	KY092918	KY092937	KY092957	KY092977	KY092996	ST143	Serum
Homo sapiens	AF145	KY092900	KY092919	KY092938	KY092958	KY092978	KY092997	ST142	Serum
Homo sapiens	AF173	KY092901	KY092920	KY092939	KY092959	KY092979	KY092998	ST143	Serum
Homo sapiens	AF182	KY092902	KY092921	KY092940	KY092960	KY092980	KY092999	ST02	Serum
Homo sapiens	AF204	KY092903	KY092922	KY092941	KY092961	KY092981	KY093000	ST02	Serum
Homo sapiens	AF217	KY092904	KY092923	KY092942	KY092962	KY092982	KY093001	ST142	Serum
Canis familiaris	D18	KY092905		KY092943	KY092963			possible ST142	Kidney
Rattus rattus	SEY152	KY092906	KY092924	KY092944	KY092964	KY092983	KY093002	ST02	Pooled organs
Rattus rattus	SEY155		KY092925	KY092945	KY092965	KY092984	KY093003	possible ST02	Pooled organs
Rattus norvegicus	SEY259	KY092907	KY092926	KY092946	KY092966	KY092985	KY093004	ST02	Pooled organs
Rattus norvegicus	SEY436	KY092908	KY092927	KY092947	KY092967	KY092986	KY093005	ST02	Pooled organs
Rattus rattus	SEY470	KY092909	KY092928	KY092948	KY092968	KY092987	KY093006	ST02	Pooled organs/culture
Rattus norvegicus	SEY478	KY092910	KY092929	KY092949	KY092969	KY092988	KY093007	ST02	Pooled organs/culture
Rattus norvegicus	SEY497	KY092911	KY092930	KY092950	KY092970	KY092989	KY093008	ST02	Pooled organs/culture
Rattus norvegicus	SEY502	KY092912	KY092931	KY092951	KY092971	KY092990	KY093009	ST02	Pooled organs/culture
Rattus rattus	SEY504	KY092913	KY092932	KY092952	KY092972	KY092991	KY093010	ST02	Pooled organs/culture
Rattus rattus	SEY546	KY092914	KY092933	KY092953	KY092973	KY092992	KY093011	ST02	Pooled organs
		.
