# Supplementary material for: Human leptospirosis in Seychelles: A prospective study confirms the heavy burden of the disease but suggests that rats are not the main reservoir
Source: PLoS Negl Trop Dis. 2017 Aug 28;11(8):e0005831. doi: 10.1371/journal.pntd.0005831 (PMC5591009; doi:10.1371/journal.pntd.0005831)
Supplement: S4 Table — (XLSX) [file pntd.0005831.s004.xlsx]

## Sheet: FULL MAT
LAB ID No	ELISA IgM	PCR Consolidated	S1 DJASIMAN	S2 BATAVIAE	S3 POMONA	S4 MINI	S5 PANAMA	S6 CYNOPTERI	S7 GRIPPOTYPHOSA	S8 PYROGENES	S9 ICTEROHAEMORRHAGIAE	S10 HEBDOMADIS	S11 CANICOLA	S12 AUTUMNALIS	S13 AUSTRALIS	S14 TARASOVI	S15 SEJROE	S16 HARDJO	S17 BALLUM/CASTELLONIS	S18 PATOC	S19 HURSTBRIDGE	S20 ICTEROHAEMORRHAGIAE LOCAL (Henriette)	Serogroups in decreasing order with 1:100 Cut off	ST	Death
AF1 ACUTE	Equivocal	Negative																							No
AF1 CONV
AF2 ACUTE	Negative	Negative																							No
AF2 CONV
AF3 ACUTE	Positive	Negative																		1:800	1:100		Hurstbridge		No
AF3 CONV
AF4 ACUTE	Negative	Negative									1:100									1:100			Icterohaemorrhagiae		No
AF4 CONV
AF5 ACUTE	Negative	Positive															1:100			1:400			Sejroe		No
AF5 CONV																	1:400			1:1600
AF6 ACUTE	Negative	Negative									1:400									1:200			Icterohaemorrhagiae		No
AF6 CONV
AF7 ACUTE	Negative	Negative																							No
AF7 CONV
AF8 ACUTE	Negative	Negative								1:50	1:100									1:400			Icterohaemorrhagiae		No
AF8 CONV
AF9 ACUTE	Negative	Positive																		1:800			Autumnalis, Hardjo, Icterohaemorrhagie	142	No
AF9 CONV											1:1600			1:1600				1:800		1:1600
AF10 ACUTE	Negative	Negative																							No
AF10 CONV
AF11 ACUTE	Negative	Negative																							No
AF11 CONV
AF12 ACUTE	Positive	Positive	1:400							1:50				1:100	1:200					1:3200	1:800		Hurstbridge, Djasiman, Australis, Autumnalis		No
AF12 CONV
AF13 ACUTE	Equivocal	Positive	1:200											1:100							1:50		Icterohaemorrhagiae, Pyrogenes, Canicola, Hardjo, Djasiman		No
AF13 CONV										1:400	1:3200		1:400	1:100				1:100		1:3200
AF14 ACUTE	Negative	Negative	1:50							1:50	1:1600		1:50	1:100	1:200					1:1600	1:400		Icterohaemorrhagiae, Hurstbridge, Australis, Autumnalis		No
AF14 CONV
AF15 ACUTE	Negative	Negative																							No
AF15 CONV
AF16 ACUTE	Negative	Negative																							No
AF16 CONV
AF17 ACUTE	Positive	Negative																							Yes
AF17 CONV
AF18 ACUTE	Negative	Positive	1:200							1:400	1:200		1:400		1:50					1:400			Icterohaemorrhagiae, Pyrogenes, Canicola, Hardjo, Djasiman	143	No
AF18 CONV										1:800			1:800					1:200		1:3200	1:100	1:1600
AF19 ACUTE	Equivocal	Negative	1:100								1:400		1:100	1:50						1:400	1:100		Icterohaemorrhagiae, Djasiman, Canicola, Hurstbridge		No
AF19 CONV
AF20 ACUTE	Negative	Negative																							No
AF20 CONV
AF21 ACUTE	Negative	Negative																							No
AF21 CONV
AF22 ACUTE	Positive	Positive																							Yes
AF22 CONV
AF23 ACUTE	Negative	Negative																							No
AF23 CONV
AF24 ACUTE	Negative	Negative																							No
AF24 CONV
AF25 ACUTE	Negative	Negative	1:50							1:400										1:400	1:100	1:100	Icterohaemorrhagiae, Hurstbridge		No
AF25 CONV										1:400										1:1600		1:800
AF26 ACUTE	Negative	Negative																							No
AF26 CONV
AF27 ACUTE	Negative	Negative																							No
AF27 CONV
AF28 ACUTE	Negative	Positive																							No
AF28 CONV
AF29 ACUTE	Positive	Negative																							No
AF29 CONV
AF30 ACUTE	Negative	Negative																							No
AF30 CONV
AF31 ACUTE	Negative	Negative																							No
AF31 CONV
AF32 ACUTE	Negative	Negative																							No
AF32 CONV
AF33 ACUTE	Negative	Negative																							No
AF33 CONV
AF34 ACUTE	Positive	Negative								1:50	1:100									1:3200	1:400		Hurstbridge, Icterohaemorrhagiae		No
AF34 CONV
AF35 ACUTE	Negative	Negative																							No
AF35 CONV
AF36 ACUTE	Negative	Negative								1:50			1:50		1:50					1:200	1:100		Hurstbridge		No
AF36 CONV
AF37 ACUTE	Negative	Negative	1:200																	1:100			Djasiman		No
AF37 CONV
AF38 ACUTE	Negative	Negative																							No
AF38 CONV
AF39 ACUTE	Negative	Negative																							No
AF39 CONV
AF40 ACUTE	Negative	Negative																							No
AF40 CONV
AF41 ACUTE	Negative	Negative																							No
AF41 CONV
AF42 ACUTE	Positive	Negative																					Icterohaemorrhagiae, Hardjo		No
AF42 CONV											1:400							1:400		1:400
AF43 ACUTE	Negative	Negative																					Icterohaemorrhagiae, Hurstbridge, Australis		No
AF43 CONV											1:1600			1:50	1:100					1:200	1:200
AF44 ACUTE	Negative	Negative																							No
AF44 CONV
AF45 ACUTE	Negative	Negative																							No
AF45 CONV
AF46 ACUTE	Negative	Negative																							Yes
AF46 CONV
AF47 ACUTE	Negative	Negative																							No
AF47 CONV
AF48 ACUTE	Negative	Negative																							No
AF48 CONV
AF49 ACUTE	Negative	Negative																							No
AF49 CONV
AF50 ACUTE	Negative	Negative																							No
AF50 CONV
AF51 ACUTE	Negative	Negative																							No
AF51 CONV
AF52 ACUTE	Negative	Positive																						142	No
AF52 CONV
AF53 ACUTE	Negative	Negative																							No
AF53 CONV
AF54 ACUTE	Negative	Negative																							No
AF54 CONV
AF55 ACUTE	Negative	Negative																							No
AF55 CONV
AF56 ACUTE	Negative	Negative																							No
AF56 CONV
AF57 ACUTE	Negative	Negative																							No
AF57 CONV
AF58 ACUTE	Negative	Negative									1:200		1:100		1:50					1:400			Icterohaemorrhagiae, Canicola		No
AF58 CONV
AF59 ACUTE	Negative	Negative																							No
AF59 CONV
AF60 ACUTE	Negative	Negative																							No
AF60 CONV
AF61 ACUTE	Negative	Negative																							No
AF61 CONV
AF62 ACUTE	Negative	Negative																							No
AF62 CONV
AF63 ACUTE	Positive	Positive																							No
AF63 CONV
AF64 ACUTE	Equivocal	Negative																							No
AF64 CONV
AF65 ACUTE	Negative	Negative																							No
AF65 CONV
AF66 ACUTE	Negative	Negative																							No
AF66 CONV
AF67 ACUTE	Negative	Negative																							No
AF67 CONV
AF68 ACUTE	Negative	Negative																							No
AF68 CONV
AF69 ACUTE	Negative	Negative																							No
AF69 CONV
AF70 ACUTE	Negative	Negative																							No
AF70 CONV
AF71 ACUTE	Equivocal	Negative																			1:200		Hurstbridge		No
AF71 CONV
AF72 ACUTE	Equivocal	Negative																							No
AF72 CONV
AF73 ACUTE	Negative	Negative																							No
AF73 CONV
AF74 ACUTE	Negative	Negative																							No
AF74 CONV
AF75 ACUTE	Equivocal	Negative																							No
AF75 CONV
AF76 ACUTE	Negative	Negative																							No
AF76 CONV
AF77 ACUTE	Negative	Negative																							No
AF77 CONV
AF78 ACUTE	Negative	Negative																							No
AF78 CONV
AF79 ACUTE	Negative	Negative																		1:400	1:100		Hurstbridge		No
AF79 CONV
AF80 ACUTE	Negative	Negative																							No
AF80 CONV
AF81 ACUTE	Equivocal	Negative																							No
AF81 CONV
AF82 ACUTE	Negative	Negative																							No
AF82 CONV
AF83 ACUTE	Negative	Negative									1:50				1:100					1:200			Australis		No
AF83 CONV
AF84 ACUTE	Negative	Negative												1:50	1:100					1:100			Australis		No
AF84 CONV
AF85 ACUTE	Negative	Negative									1:100									1:200			Icterohaemorrhagiae		No
AF85 CONV
AF86 ACUTE	Positive	Negative												1:100						1:800			Autumnalis		No
AF86 CONV
AF87 ACUTE	Negative	Negative																							No
AF87 CONV
AF88 ACUTE	Negative	Negative																							No
AF88 CONV
AF89 ACUTE	Negative	Negative																							No
AF89 CONV
AF90 ACUTE	Negative	Negative																							No
AF90 CONV
AF91 ACUTE	Negative	Negative																							No
AF91 CONV
AF92 ACUTE	Negative	Negative																							No
AF92 CONV
AF93 ACUTE	Negative	Negative																							No
AF93 CONV
AF94 ACUTE	Negative	Negative												1:200	1:100					1:200			Autumnalis, Australis		No
AF94 CONV
AF95 ACUTE	Negative	Negative																							No
AF95 CONV
AF96 ACUTE	Negative	Positive																						142	Yes
AF96 CONV
AF97 ACUTE	Negative	Negative																							No
AF97 CONV
AF98 ACUTE	Negative	Negative																							No
AF98 CONV
AF99 ACUTE	Negative	Negative																							No
AF99 CONV
AF100 ACUTE	Negative	Positive													1:100					1:200			Australis	143	No
AF100 CONV
AF101 ACUTE	Negative	Negative																							No
AF101 CONV
AF102 ACUTE	Negative	Negative																							No
AF102 CONV
AF103 ACUTE	Equivocal	Negative																							No
AF103 CONV
AF104 ACUTE	Negative	Negative																							No
AF104 CONV
AF105 ACUTE	Negative	Negative																							No
AF105 CONV
AF106 ACUTE	Negative	Negative																							No
AF106 CONV
AF107 ACUTE	Negative	Negative																							No
AF107 CONV
AF108 ACUTE	Negative	Negative																							No
AF108 CONV
AF109 ACUTE	Negative	Positive																							No
AF109 CONV
AF110 ACUTE	Negative	Negative																							No
AF110 CONV
AF111 ACUTE	Positive	Positive																							No
AF111 CONV
AF112 ACUTE	Negative	Negative													1:50					1:200			Undetermined		No
AF112 CONV
AF113 ACUTE	Negative	Positive									1:100				1:50					1:800			Icterohaemorrhagiae	2	No
AF113 CONV
AF114 ACUTE	Negative	Negative																							No
AF114 CONV
AF115 ACUTE	Negative	Negative																							No
AF115 CONV
AF116 ACUTE	Negative	Negative																							No
AF116 CONV
AF117 ACUTE	Negative	Negative																							No
AF117 CONV
AF118 ACUTE	Negative	Negative																							No
AF118 CONV
AF119 ACUTE	Negative	Negative																							No
AF119 CONV
AF120 ACUTE	Positive	Negative																							No
AF120 CONV
AF121 ACUTE	Negative	Negative																							No
AF121 CONV
AF122 ACUTE	Negative	Negative																							No
AF122 CONV
AF123 ACUTE	Negative	Negative												1:50	1:100					1:400	1:50		Australis		No
AF123 CONV
AF124 ACUTE	Negative	Negative																							No
AF124 CONV
AF125 ACUTE	Equivocal	Negative																							No
AF125 CONV
AF126 ACUTE	Negative	Negative																							No
AF126 CONV
AF127 ACUTE	Negative	Negative																							No
AF127 CONV
AF128 ACUTE	Negative	Negative													1:50					1:200					No
AF128 CONV
AF129 ACUTE	Negative	Negative																							No
AF129 CONV
AF130 ACUTE	Negative	Negative																							No
AF130 CONV
AF131 ACUTE	Negative	Negative																							No
AF131 CONV
AF132 ACUTE	Negative	Negative																							No
AF132 CONV
AF133 ACUTE	Negative	Positive																						142	No
AF133 CONV
AF134 ACUTE	Negative	Negative																							No
AF134 CONV
AF135 ACUTE	Negative	Negative																							No
AF135 CONV
AF136 ACUTE	Negative	Negative																							No
AF136 CONV
AF137 ACUTE	Positive	Negative	1:50											1:50						1:400	1:50				No
AF137 CONV
AF138 ACUTE	Negative	Negative		1:50										1:400	1:50					1:400			Autumnalis		No
AF138 CONV
AF139 ACUTE	Negative	Negative																							No
AF139 CONV
AF140 ACUTE	Negative	Negative																							No
AF140 CONV
AF141 ACUTE	Negative	Negative	1:200							1:50					1:50					1:400			Djasiman		No
AF141 CONV
AF142 ACUTE	Positive	Negative	1:50											1:400						1:1600			Autumnalis		No
AF142 CONV
AF143 ACUTE	Negative	Negative																							No
AF143 CONV
AF144 ACUTE	Negative	Negative																							No
AF144 CONV
AF145 ACUTE	Negative	Positive	1:200											1:100	1:50					1:200			Icterohaemorrhagiae, Autumnalis, Pyrogenes, Hardjo, Panama, Djasiman	142	No
AF145 CONV							1:400			1:800	1:800			1:1600				1:800		1:400		1:1600
AF146 ACUTE	Negative	Positive																						142	Yes
AF146 CONV
AF147 ACUTE	Negative	Negative												1:200						1:200			Autumnalis		No
AF147 CONV
AF148 ACUTE	Negative	Negative																							No
AF148 CONV
AF149 ACUTE	Negative	Negative																							No
AF149 CONV
AF150 ACUTE	Positive	Negative																					Autumnalis, Icterohaemorrhagiae, Australis		No
AF150 CONV										1:50	1:400			1:800	1:400					1:400	1:50
AF151 ACUTE	Negative	Negative																							No
AF151 CONV
AF152 ACUTE	Negative	Negative																							No
AF152 CONV
AF153 ACUTE	Negative	Negative																							No
AF153 CONV
AF154 ACUTE	Negative	Negative																							No
AF154 CONV
AF155 ACUTE	Negative	Negative																							No
AF155 CONV
AF156 ACUTE*	Negative	Negative																							No
AF156 CONV
AF157 ACUTE	Negative	Negative																							No
AF157 CONV
AF158 ACUTE	Negative	Negative																							No
AF158 CONV
AF159 ACUTE	Negative	Negative																							No
AF159 CONV
AF160 ACUTE	Negative	Negative																							No
AF160 CONV
AF161 ACUTE	Negative	Negative																							No
AF161 CONV
AF162 ACUTE	Negative	Negative																							No
AF162 CONV
AF163 ACUTE	Negative	Negative																							No
AF163 CONV
AF164 ACUTE	Negative	Negative																							No
AF164 CONV
AF165 ACUTE	Negative	Negative																							No
AF165 CONV
AF166 ACUTE	Negative	Negative	1:50								1:400			1:50						1:800			Icterohaemorrhagiae		No
AF166 CONV
AF167 ACUTE	Negative	Negative																							No
AF167 CONV
AF168 ACUTE	Negative	Negative																							No
AF168 CONV
AF169 ACUTE	Negative	Negative																							No
AF169 CONV
AF170 ACUTE	Positive	Negative																							Yes
AF170 CONV
AF171 ACUTE	Positive	Negative	1:50							1:50				1:200	1:50					1:400	1:800		Hurstbridge, Autumnalis		Yes
AF171 CONV
AF172 ACUTE	Negative	Positive																						142	No
AF172 CONV
AF173 ACUTE	Negative	Positive																						143	No
AF173 CONV
AF174 ACUTE	Equivocal	Negative													1:50					1:200	1:50		Undetermined		No
AF174 CONV
AF175 ACUTE	Negative	Negative																							No
AF175 CONV
AF176 ACUTE	Negative	Positive																						2	No
AF176 CONV
AF177 ACUTE	Negative	Positive																							No
AF177 CONV
AF178 ACUTE	Negative	Negative
AF178 CONV
AF179 ACUTE	Negative	Negative																							No
AF179 CONV
AF180 ACUTE	Negative	Negative																							No
AF180 CONV
AF182 ACUTE	Negative	Positive																						2	No
AF182 CONV
AF183 ACUTE	Negative	Negative																							No
AF183 CONV
AF184 ACUTE	Negative	Negative																							No
AF184 CONV
AF185 ACUTE	Negative	Negative																							No
AF185 CONV
AF186 ACUTE	Negative	Negative																							No
AF186 CONV
AF187 ACUTE	Negative	Negative																							No
AF187 CONV
AF188 ACUTE	Negative	Positive																							No
AF188 CONV
AF189 ACUTE	Negative	Negative																							No
AF189 CONV
AF190 ACUTE	Negative	Positive																						142	No
AF190 CONV
AF191 ACUTE	Negative	Negative																							No
AF191 CONV
AF192 ACUTE	Negative	Negative																							No
AF192 CONV
AF193 ACUTE	Negative	Negative																							No
AF193 CONV
AF194 ACUTE	Negative	Negative																							No
AF194 CONV
AF195 ACUTE	Negative	Negative																							No
AF195 CONV
AF196 ACUTE	Negative	Negative																							No
AF196 CONV
AF197 ACUTE	Positive	Negative																							No
AF197 CONV
AF198 ACUTE	Negative	Negative	1:100												1:50					1:400	1:100		Hurstbridge, Djasiman		No
AF198 CONV
AF199 ACUTE	Positive	Negative																					Icterohaemorrhagiae		No
AF199CONV											1:200		1:50		1:50					1:200	1:50
AF200 ACUTE	Negative	Negative																							No
AF200 CONV
AF201 ACUTE	Negative	Negative																							No
AF201 CONV
AF202 ACUTE	Negative	Negative																							No
AF202 CONV
AF203 ACUTE	Equivocal	Negative																							No
AF203 CONV
AF204 ACUTE	Negative	Positive																					Icterohaemorrhagiae, Djasiman	2	No
AF204 CONV			1:100								1:1600				1:50					1:200	1:50
AF205 ACUTE	Negative	Negative																							No
AF205 CONV
AF206 ACUTE	Negative	Negative																							Yes
AF206 CONV
AF207 ACUTE	Negative	Negative																							No
AF207 CONV
AF208 ACUTE	Negative	Negative																							No
AF208 CONV
AF209 ACUTE	Negative	Negative																							No
AF209 CONV
AF210 ACUTE	Negative	Negative																							No
AF210 CONV
AF211 ACUTE	Negative	Negative																							No
AF211 CONV
AF212 ACUTE	Negative	Negative																							No
AF212 CONV
AF213 ACUTE	Negative	Positive																					Autumnalis	142	No
AF213 CONV											1:50			1:200						1:200
AF214 ACUTE	Negative	Negative																							No
AF214 CONV
AF215 ACUTE	Negative	Negative																							No
AF215 CONV
AF216 ACUTE	Negative	Negative																							No
AF216 CONV
AF217 ACUTE	Negative	Positive													1:100					1:200			Icterohaemorrhagiae	142	No
AF217 CONV										1:50	1:200		1:50	1:50	1:100					1:200	1:50
AF218 ACUTE	Negative	Negative																							No
AF218 CONV
AF219 ACUTE	Negative	Negative																							No
AF219 CONV
AF220 ACUTE	Negative	Positive																							No
AF220 CONV
AF221 ACUTE	Negative	Negative																							Yes
AF221 CONV
AF222 ACUTE	Negative	Positive	1:50																	1:400			Djasiman		No
AF222 CONV			1:200							1:50										1:200
AF223 ACUTE	Negative	Negative																							No
AF223 CONV
AF225 ACUTE	Negative	Positive																					Pomona, Hardjo-Bovis	142	No
AF225 CONV					1:100										1:50			1:100		1:200
Key
PCR in red confirmed after 6 runs
Acute sera at least 1:100 pos
